# Supplementary material for: 7-Meth­oxy-1-{[(Z)-2-nitro­phenyl­imino](phen­yl)meth­yl}-2-naphthol chloro­form monosolvate
Source: Acta Crystallogr Sect E Struct Rep Online. 2010 Nov 24;66(Pt 12):o3283. doi: 10.1107/S1600536810048002 (PMC3011643; doi:10.1107/S1600536810048002)
Supplement: Supplementary file 2 [file e-66-o3283-Isup2.hkl]

#
# h,k,l, Fc-squared, Fo-squared, sigma(Fo-squared) and status flag
#
data_I
_shelx_title ' I         P 1 21/c 1   R = 0.05'
_shelx_refln_list_code          4
_shelx_F_calc_maximum      277.63
_exptl_crystal_F_000      1064.00
_reflns_d_resolution_high  0.7709
 
loop_
 _symmetry_equiv_pos_as_xyz
 'x, y, z'
 '-x, y+1/2, -z+1/2'
 '-x, -y, -z'
 'x, -y-1/2, z-1/2'
 
_cell_length_a    13.2672
_cell_length_b    11.2865
_cell_length_c    17.2371
_cell_angle_alpha  90.000
_cell_angle_beta  109.114
_cell_angle_gamma  90.000
 
_shelx_F_squared_multiplier     1.000
 
loop_
 _refln_index_h
 _refln_index_k
 _refln_index_l
 _refln_F_squared_calc
 _refln_F_squared_meas
 _refln_F_squared_sigma
 _refln_observed_status
   2   0   0     2686.24     2489.22     27.51 o
   3   0   0     3141.23     2843.75     35.84 o
   4   0   0        3.57        9.37      1.34 o
   5   0   0     2073.31     2134.40     26.14 o
   6   0   0     1462.55     1584.42     15.26 o
   7   0   0      585.92      723.47     10.83 o
   8   0   0     2921.66     2940.33     36.18 o
   9   0   0      673.60      663.26      8.84 o
  10   0   0     1225.95     1290.37     14.77 o
  11   0   0      106.68      123.58      2.87 o
  12   0   0        1.34        1.52      0.98 o
  13   0   0       26.62       14.46      1.77 o
  14   0   0        0.15       -0.09      0.83 o
  15   0   0       43.32       41.85      8.51 o
  16   0   0       35.82       34.40      7.21 o
   2   1   0      121.26      102.81      1.81 o
   3   1   0     2142.80     1970.01     16.19 o
   4   1   0     2447.69     2461.79     18.04 o
   5   1   0     1204.86     1177.66      9.15 o
   6   1   0      754.72      808.28      5.73 o
   7   1   0      232.98      250.39      2.20 o
   8   1   0      812.32      812.66      5.72 o
   9   1   0     1065.10      994.52      7.23 o
  10   1   0      169.25      183.84      2.12 o
  11   1   0      943.44      953.98      8.06 o
  12   1   0      117.88      111.37      1.55 o
  13   1   0        3.27        3.62      0.76 o
  14   1   0        8.89       10.40      1.39 o
  15   1   0       26.62       25.08      1.75 o
  16   1   0       48.56       51.70      3.65 o
   0   2   0     4583.90     4440.01     49.12 o
   1   2   0      537.90      558.53      4.71 o
   2   2   0    16325.70    14963.42    165.66 o
   3   2   0        1.27        3.95      0.54 o
   4   2   0     9120.49     8551.50     92.22 o
   5   2   0      381.87      382.57      3.56 o
   6   2   0      498.94      492.88      3.59 o
   7   2   0      145.15      167.52      2.49 o
   8   2   0      855.37      870.09     11.10 o
   9   2   0     1148.75     1110.08     13.93 o
  10   2   0        8.03        8.79      0.60 o
  11   2   0        0.33        1.01      0.78 o
  12   2   0        0.48       -0.55      1.11 o
  13   2   0      397.97      402.66      5.66 o
  14   2   0       26.11       23.71      1.76 o
  15   2   0       41.08       54.80      2.19 o
  16   2   0       14.27        7.05      2.80 o
   1   3   0        2.78        1.45      0.68 o
   2   3   0     2974.83     2958.24     21.59 o
   3   3   0      475.82      470.17      3.72 o
   4   3   0      707.06      766.65      5.28 o
   5   3   0      626.39      602.92      4.68 o
   6   3   0      578.21      529.79      5.49 o
   7   3   0      679.80      719.06      7.15 o
   8   3   0       71.45       80.09      1.88 o
   9   3   0      289.51      319.80      4.16 o
  10   3   0     1073.68     1128.36     13.90 o
  11   3   0      105.34      109.36      2.98 o
  12   3   0        1.45        0.48      1.32 o
  13   3   0        6.41        8.69      1.54 o
  14   3   0        3.43        5.46      1.86 o
  15   3   0       29.85       30.75      2.31 o
   0   4   0     1442.52     1392.00     13.74 o
   1   4   0     1693.96     1589.06     11.48 o
   2   4   0     5061.09     5078.14     42.36 o
   3   4   0      933.61     1066.99     11.55 o
   4   4   0      403.12      415.90      3.67 o
   5   4   0      953.24      945.71      8.38 o
   6   4   0      886.67     1014.15      6.73 o
   7   4   0       76.75       82.12      1.94 o
   8   4   0        0.02        0.91      1.07 o
   9   4   0        1.81        6.90      1.35 o
  10   4   0      549.31      497.08      6.25 o
  11   4   0      186.87      198.90      4.12 o
  12   4   0      131.14      139.13      3.47 o
  13   4   0       17.41       22.38      2.15 o
  14   4   0       68.88       54.30      2.40 o
  15   4   0       32.64       43.21      3.53 o
   1   5   0        4.67       13.52      1.17 o
   2   5   0        0.09        3.68      1.05 o
   3   5   0      264.15      329.81      3.01 o
   4   5   0     7824.36     8412.40     81.26 o
   5   5   0      154.71      188.47      1.84 o
   6   5   0      216.62      275.40      2.26 o
   7   5   0       92.77       90.92      2.35 o
   8   5   0      281.27      241.46      3.99 o
   9   5   0      222.66      213.34      4.05 o
  10   5   0        4.21        3.95      1.42 o
  11   5   0     1241.23     1268.04     15.53 o
  12   5   0      213.75      225.54      4.45 o
  13   5   0       83.19       67.89      2.83 o
  14   5   0       27.56       29.14      2.33 o
  15   5   0        3.12        1.83      1.46 o
   0   6   0     1768.88     1830.85     26.45 o
   1   6   0      401.34      360.64      4.38 o
   2   6   0       28.32       36.30      1.61 o
   3   6   0      453.16      580.60      4.35 o
   4   6   0      943.00      940.04      7.24 o
   5   6   0     1316.68     1307.12     12.42 o
   6   6   0     1819.85     1958.55     15.03 o
   7   6   0        0.10        0.45      0.51 o
   8   6   0      217.05      225.96      3.73 o
   9   6   0        0.79        2.16      1.49 o
  10   6   0      259.13      259.10      4.95 o
  11   6   0       71.52       65.84      2.60 o
  12   6   0        3.96        4.11      1.62 o
  13   6   0        1.76        1.05      1.49 o
  14   6   0      134.13      124.94      4.20 o
   1   7   0        5.80       11.06      1.00 o
   2   7   0        0.13        0.01      0.79 o
   3   7   0      873.23      874.84      6.67 o
   4   7   0       45.45       68.32      1.53 o
   5   7   0       66.91       57.35      1.48 o
   6   7   0      627.83      655.46      5.38 o
   7   7   0      149.59      117.39      1.81 o
   8   7   0       36.00       28.87      1.00 o
   9   7   0       18.14       18.57      2.31 o
  10   7   0      324.30      340.82      5.47 o
  11   7   0       15.48       10.14      1.68 o
  12   7   0        3.49        2.76      1.63 o
  13   7   0       91.05       91.92      3.21 o
  14   7   0      106.39       93.50      4.32 o
   0   8   0      369.82      310.08      4.45 o
   1   8   0      104.22       96.18      2.06 o
   2   8   0      418.65      404.09      4.19 o
   3   8   0      630.17      623.77      5.23 o
   4   8   0     1133.21     1141.13      9.32 o
   5   8   0     1392.49     1378.11     11.41 o
   6   8   0        0.50        2.81      1.04 o
   7   8   0        1.59        1.51      0.83 o
   8   8   0       53.06       48.93      1.45 o
   9   8   0        2.20        5.57      1.98 o
  10   8   0       13.01        6.31      1.88 o
  11   8   0       19.95       20.40      2.65 o
  12   8   0       67.01       65.20      3.18 o
  13   8   0       41.75       30.98      2.97 o
   1   9   0      297.37      277.46      3.69 o
   2   9   0     1129.89     1110.20      9.62 o
   3   9   0      451.59      426.74      4.72 o
   4   9   0        0.84        1.73      1.00 o
   5   9   0       77.70       81.34      1.95 o
   6   9   0        9.51        8.77      1.01 o
   7   9   0      439.49      380.29      3.82 o
   8   9   0      248.48      218.74      2.65 o
   9   9   0       23.49       14.74      2.45 o
  10   9   0       62.55       78.59      3.94 o
  11   9   0       56.77       57.21      3.69 o
  12   9   0      134.54      144.61      4.04 o
   0  10   0     8429.25     8668.90    130.78 o
   1  10   0      908.50      910.12      8.37 o
   2  10   0      261.41      254.79      3.89 o
   3  10   0       29.10       29.82      1.75 o
   4  10   0        9.87        8.89      1.35 o
   5  10   0       11.28        6.65      1.17 o
   6  10   0      167.13      192.23      2.82 o
   7  10   0      481.72      447.93      4.68 o
   8  10   0        1.65        6.17      0.72 o
   9  10   0       45.49       57.48      5.28 o
  10  10   0       18.01       14.40      2.24 o
  11  10   0       13.85       13.35      2.10 o
   1  11   0      465.66      453.79      5.27 o
   2  11   0      408.05      368.02      4.63 o
   3  11   0      614.72      617.03      6.79 o
   4  11   0       25.26       17.60      1.44 o
   5  11   0       48.64       47.09      2.24 o
   6  11   0       53.70       62.24      2.88 o
   7  11   0       27.79       26.36      1.46 o
   8  11   0        6.04        2.35      1.49 o
   9  11   0       41.90       26.78      3.81 o
  10  11   0       57.46       56.86      2.92 o
   0  12   0       68.41       59.67      2.90 o
   1  12   0        4.36        3.51      1.37 o
   2  12   0      148.60      145.20      2.91 o
   3  12   0       39.96       42.61      2.02 o
   4  12   0       11.83        9.27      1.56 o
   5  12   0        1.13        2.96      1.37 o
   6  12   0       92.49      106.36      4.45 o
   7  12   0        0.31        3.37      1.25 o
   8  12   0        8.27       11.65      2.14 o
   9  12   0       26.14       26.14      3.25 o
   1  13   0       12.08       15.97      2.49 o
   2  13   0       60.18       73.34      2.88 o
   3  13   0        0.22        0.10      1.37 o
   4  13   0      152.50      154.75      3.22 o
   5  13   0      291.14      293.56      4.91 o
   6  13   0       12.32       18.97      2.17 o
   7  13   0       14.30       13.06      2.57 o
   0  14   0        5.59        1.86      2.16 o
   1  14   0       87.14       96.65      4.03 o
   2  14   0       18.13        8.48      1.95 o
   3  14   0       65.37       73.29      2.94 o
   4  14   0       53.37       53.67      2.80 o
 -16   1   1        0.88       -2.39      2.39 o
 -15   1   1        1.13        1.78      1.04 o
 -14   1   1        3.48        0.83      1.02 o
 -13   1   1      331.25      295.01      3.25 o
 -12   1   1       46.72       53.21      1.80 o
 -11   1   1       22.64       18.52      1.16 o
 -10   1   1       13.75       12.44      0.77 o
  -9   1   1      274.54      286.35      2.66 o
  -8   1   1     2379.61     2537.15     22.46 o
  -7   1   1       17.69       20.09      0.84 o
  -6   1   1      644.67      774.62      5.91 o
  -5   1   1     4036.05     3906.61     39.31 o
  -4   1   1    14732.16    12822.02    134.07 o
  -3   1   1       13.37       14.05      0.85 o
  -2   1   1     6003.17     5670.29     49.03 o
   2   1   1       34.45       32.43      1.30 o
   3   1   1    17696.04    15493.22    172.61 o
   4   1   1     6016.25     5730.57     53.96 o
   5   1   1     3263.92     3284.24     29.20 o
   6   1   1     3360.77     3526.18     27.31 o
   7   1   1      638.18      610.58      4.15 o
   8   1   1      369.80      398.59      3.14 o
   9   1   1       10.79       13.76      0.80 o
  10   1   1      231.92      238.28      3.73 o
  11   1   1       98.97      105.21      1.40 o
  12   1   1        1.12        2.51      0.71 o
  13   1   1      332.96      343.51      4.17 o
  14   1   1        0.02        0.98      1.02 o
  15   1   1        7.33        0.98      1.81 o
 -16   2   1      110.07      127.68      4.62 o
 -15   2   1       91.95      114.08      4.03 o
 -14   2   1      460.34      459.67      8.42 o
 -13   2   1      151.62      147.21      3.10 o
 -12   2   1        0.96        0.28      1.28 o
 -11   2   1       44.79       40.63      1.84 o
 -10   2   1       20.86       21.49      1.92 o
  -9   2   1       15.13       20.87      1.42 o
  -8   2   1      154.85      148.54      2.51 o
  -7   2   1     2030.45     2217.70     18.97 o
  -6   2   1     1383.96     1277.01     11.81 o
  -5   2   1     4286.10     4255.98     40.39 o
  -4   2   1        1.53        6.51      1.04 o
  -3   2   1     8683.74     8238.86     75.27 o
  -2   2   1     7803.70     7426.65     67.91 o
  -1   2   1     1213.36     1273.85      9.28 o
   0   2   1      201.44      193.17      2.18 o
   1   2   1     1026.94     1005.27      7.33 o
   2   2   1     1092.36     1150.45      7.77 o
   3   2   1      289.64      335.98      3.41 o
   4   2   1      954.42      979.31      8.65 o
   5   2   1       42.19       66.56      1.13 o
   6   2   1        0.26        0.64      0.63 o
   7   2   1      535.98      521.89      3.65 o
   8   2   1        7.04        6.65      0.71 o
   9   2   1     1031.34     1041.85     11.40 o
  10   2   1       62.67       59.67      1.39 o
  11   2   1      167.01      158.90      2.08 o
  12   2   1       76.00       60.37      1.10 o
  13   2   1       31.38       23.01      1.24 o
  14   2   1        4.15        3.73      1.76 o
  15   2   1      117.63      117.79      2.58 o
 -16   3   1        8.05        8.82      1.52 o
 -15   3   1       21.04       33.03      2.19 o
 -14   3   1        0.66        0.71      1.38 o
 -13   3   1       14.15       10.45      1.79 o
 -12   3   1      145.58      137.18      2.71 o
 -11   3   1      171.24      147.67      3.01 o
 -10   3   1      640.22      586.52      7.83 o
  -9   3   1      423.24      405.62      5.26 o
  -8   3   1      141.69      159.92      2.55 o
  -7   3   1      467.07      427.04      4.58 o
  -6   3   1     9623.37     9513.24    113.37 o
  -5   3   1     5140.96     5178.67     51.50 o
  -4   3   1        3.50       16.97      0.92 o
  -3   3   1    12854.76    11958.11    124.12 o
  -2   3   1     1101.71     1166.02      8.23 o
  -1   3   1     5637.26     5393.94     66.26 o
   0   3   1      782.37      675.95      4.91 o
   1   3   1     1170.84     1186.99     14.33 o
   2   3   1     1064.40     1082.62      7.24 o
   3   3   1     1459.28     1431.92     14.81 o
   4   3   1    14382.57    13636.51    148.95 o
   5   3   1     3946.94     4034.42     31.88 o
   6   3   1      698.84      655.58      5.18 o
   7   3   1       16.22        8.81      1.29 o
   8   3   1      132.73      147.11      1.92 o
   9   3   1        6.54        7.72      0.74 o
  10   3   1       21.25       24.61      1.78 o
  11   3   1        6.01        7.73      1.53 o
  12   3   1       58.57       62.38      2.07 o
  13   3   1       49.43       63.90      2.52 o
  14   3   1        0.85        3.85      1.44 o
  15   3   1        4.53        6.55      1.62 o
 -15   4   1       97.44      102.19      3.30 o
 -14   4   1      146.30      139.54      3.85 o
 -13   4   1       42.92       30.53      2.30 o
 -12   4   1        8.70       12.14      1.88 o
 -11   4   1        0.43        2.64      1.51 o
 -10   4   1      216.70      221.96      4.06 o
  -9   4   1     2417.57     2457.43     26.64 o
  -8   4   1      117.42      114.02      2.75 o
  -7   4   1      110.56      126.79      2.49 o
  -6   4   1      256.10      255.14      3.07 o
  -5   4   1     3867.35     4225.46     38.72 o
  -4   4   1        5.03       17.13      0.80 o
  -3   4   1     1563.29     1696.13     11.85 o
  -2   4   1     1860.08     2291.52     17.04 o
  -1   4   1     2773.22     2734.30     20.17 o
   0   4   1     1339.56     1373.44      9.49 o
   1   4   1      756.25      760.72      5.88 o
   2   4   1     2769.67     2931.82     22.45 o
   3   4   1        5.88        5.30      0.75 o
   4   4   1      803.53     1043.65      9.96 o
   5   4   1     1627.73     1675.74     13.22 o
   6   4   1      164.79      141.54      1.49 o
   7   4   1       46.65       43.16      1.89 o
   8   4   1        0.68        2.81      1.07 o
   9   4   1        3.00        2.56      1.52 o
  10   4   1      511.64      525.43      6.02 o
  11   4   1      511.97      550.72      6.55 o
  12   4   1        0.84        4.74      1.34 o
  13   4   1       63.73       54.92      2.26 o
  14   4   1       36.50       39.47      3.41 o
  15   4   1        0.08       -0.42      1.28 o
 -15   5   1        0.50        2.50      1.82 o
 -14   5   1        7.35        6.79      2.22 o
 -13   5   1       48.18       50.62      2.64 o
 -12   5   1        0.48        0.70      1.45 o
 -11   5   1       44.54       48.85      2.27 o
 -10   5   1      101.55      106.03      3.77 o
  -9   5   1      134.40      131.80      2.87 o
  -8   5   1       40.07       39.45      1.90 o
  -7   5   1       23.91       32.53      1.62 o
  -6   5   1       59.32       60.51      1.01 o
  -5   5   1      728.92      688.41      4.89 o
  -4   5   1      776.77      780.77      5.54 o
  -3   5   1       33.27       55.38      1.35 o
  -2   5   1     2770.40     2784.19     21.35 o
  -1   5   1     1183.77     1122.34      8.50 o
   0   5   1     3031.83     2991.92     23.49 o
   1   5   1     6439.31     6387.25     57.11 o
   2   5   1      302.24      336.32      3.64 o
   3   5   1      446.80      427.57      3.47 o
   4   5   1      277.25      318.35      2.71 o
   5   5   1       53.54       57.42      1.31 o
   6   5   1       52.35       61.46      1.18 o
   7   5   1      908.67      895.41      6.24 o
   8   5   1      998.09     1063.16     10.20 o
   9   5   1      279.07      301.67      4.90 o
  10   5   1       23.95       30.83      1.97 o
  11   5   1        0.03       -0.01      1.20 o
  12   5   1       78.79       78.05      2.89 o
  13   5   1       62.74       55.40      4.42 o
  14   5   1        1.77        0.58      1.36 o
  15   5   1        0.08        1.35      1.79 o
 -15   6   1        5.44        8.78      2.30 o
 -14   6   1       51.75       42.73      2.57 o
 -13   6   1       24.99       32.59      2.30 o
 -12   6   1       37.07       52.05      2.51 o
 -11   6   1      867.52      908.94     10.52 o
 -10   6   1      561.54      563.00      6.96 o
  -9   6   1      285.53      294.27      5.22 o
  -8   6   1       85.07       84.74      3.30 o
  -7   6   1        2.06        2.03      0.69 o
  -6   6   1      107.37      109.24      1.59 o
  -5   6   1       11.15       14.37      1.07 o
  -4   6   1      750.01      634.91      4.80 o
  -3   6   1      492.81      340.75      3.45 o
  -2   6   1     4525.49     4589.70     56.92 o
  -1   6   1      589.72      633.66      4.91 o
   0   6   1       62.85       50.40      1.73 o
   1   6   1     2333.94     2325.09     17.60 o
   2   6   1      399.74      526.57      4.82 o
   3   6   1      833.76      862.85      6.43 o
   4   6   1      476.25      559.17      4.30 o
   5   6   1       26.48       41.96      1.19 o
   6   6   1      205.54      210.18      2.40 o
   7   6   1       88.40      101.11      1.86 o
   8   6   1       14.77       13.41      2.35 o
   9   6   1      197.89      206.34      3.98 o
  10   6   1        2.99        2.89      1.32 o
  11   6   1       42.22       42.80      2.29 o
  12   6   1        1.36        2.96      1.38 o
  13   6   1       46.14       30.40      2.44 o
  14   6   1       26.96       33.15      2.25 o
 -14   7   1        2.11        1.09      1.92 o
 -13   7   1       91.00       99.18      3.19 o
 -12   7   1      321.95      372.45      6.20 o
 -11   7   1       81.66       66.83      2.67 o
 -10   7   1      164.19      155.45      3.66 o
  -9   7   1       22.66       25.04      2.05 o
  -8   7   1      155.05      171.00      3.31 o
  -7   7   1      280.09      280.48      2.78 o
  -6   7   1        1.44        1.48      0.96 o
  -5   7   1      311.30      314.72      3.18 o
  -4   7   1       81.55       87.04      1.69 o
  -3   7   1      190.60      179.15      2.42 o
  -2   7   1      216.25      193.91      2.32 o
  -1   7   1      683.40      684.42      5.47 o
   0   7   1       12.67       11.71      1.04 o
   1   7   1       97.41       98.08      1.91 o
   2   7   1      151.94      144.19      2.32 o
   3   7   1       69.48       85.01      1.86 o
   4   7   1      340.48      326.48      3.07 o
   5   7   1        0.98       -0.05      0.70 o
   6   7   1      299.51      305.54      3.00 o
   7   7   1       81.57      103.56      1.90 o
   8   7   1      602.91      579.48      5.37 o
   9   7   1      237.00      238.77      3.78 o
  10   7   1       69.04       67.32      2.66 o
  11   7   1       85.08      100.69      4.74 o
  12   7   1        0.76        1.74      1.68 o
  13   7   1       73.95       75.91      3.00 o
  14   7   1       11.20       12.36      3.43 o
 -13   8   1       13.31        7.46      2.12 o
 -12   8   1        0.08        2.81      1.97 o
 -11   8   1      101.05      119.29      3.12 o
 -10   8   1       43.37       53.56      3.21 o
  -9   8   1        0.98       -0.60      1.59 o
  -8   8   1      475.24      480.91      5.24 o
  -7   8   1       56.75       80.00      1.79 o
  -6   8   1       50.28       65.96      1.41 o
  -5   8   1      190.47      197.94      2.74 o
  -4   8   1       99.07      102.80      2.44 o
  -3   8   1      380.48      377.58      3.88 o
  -2   8   1      749.67      759.61      6.26 o
  -1   8   1      133.97      144.58      2.61 o
   0   8   1      859.87      804.59      6.85 o
   1   8   1      474.41      469.10      4.27 o
   2   8   1       83.42       86.30      2.02 o
   3   8   1     1237.92     1270.04     10.75 o
   4   8   1      249.90      243.79      3.06 o
   5   8   1      125.40      155.82      2.37 o
   6   8   1       74.88       52.87      1.47 o
   7   8   1      374.41      320.82      6.34 o
   8   8   1       59.56       46.25      1.39 o
   9   8   1      128.53      118.25      2.79 o
  10   8   1       11.17       10.36      2.17 o
  11   8   1      162.08      144.25      3.57 o
  12   8   1       18.73       20.25      2.12 o
  13   8   1        9.45        9.23      2.04 o
 -13   9   1      117.51      145.98      4.55 o
 -12   9   1       11.94        9.51      2.32 o
 -11   9   1      130.60      138.57      4.51 o
 -10   9   1       11.73        7.08      1.92 o
  -9   9   1       75.64       73.77      3.15 o
  -8   9   1      104.82      110.75      1.93 o
  -7   9   1        0.01       -0.45      0.92 o
  -6   9   1       39.42       36.97      1.74 o
  -5   9   1       11.85        4.15      1.12 o
  -4   9   1        0.01        2.14      1.06 o
  -3   9   1        5.22       10.05      1.43 o
  -2   9   1      164.25      160.72      3.10 o
  -1   9   1     2144.19     2148.06     17.93 o
   0   9   1      725.27      699.06      6.47 o
   1   9   1        5.90        6.06      1.43 o
   2   9   1      269.02      266.02      3.42 o
   3   9   1       50.86       61.10      1.82 o
   4   9   1        0.65       -0.61      1.27 o
   5   9   1       34.00       32.67      1.75 o
   6   9   1      166.60      125.18      2.56 o
   7   9   1        0.77        0.97      0.88 o
   8   9   1      741.59      737.14      6.45 o
   9   9   1       34.30       51.68      2.69 o
  10   9   1      117.10      127.35      3.86 o
  11   9   1        3.98        0.04      1.21 o
  12   9   1      154.55      181.24      5.03 o
 -12  10   1        1.07       -1.11      2.09 o
 -11  10   1       15.13       16.81      2.61 o
 -10  10   1       53.96       62.34      3.01 o
  -9  10   1        0.12        0.67      1.29 o
  -8  10   1      170.58      191.67      2.42 o
  -7  10   1       33.01       32.24      2.37 o
  -6  10   1       58.20       53.50      1.77 o
  -5  10   1       33.85       30.67      2.03 o
  -4  10   1        5.58        9.26      1.35 o
  -3  10   1       25.64       36.30      1.74 o
  -2  10   1      349.87      315.49      3.94 o
  -1  10   1       28.86       35.94      2.24 o
   0  10   1      103.96      101.21      2.77 o
   1  10   1      138.01      153.47      2.90 o
   2  10   1      109.00      123.09      2.45 o
   3  10   1       18.52       20.45      1.56 o
   4  10   1        1.56        0.10      1.06 o
   5  10   1       10.94       13.64      1.40 o
   6  10   1       63.21       53.73      1.58 o
   7  10   1      128.40      117.97      2.03 o
   8  10   1        5.92        6.92      1.57 o
   9  10   1        8.12        8.58      1.93 o
  10  10   1        9.14        6.42      1.85 o
  11  10   1        0.36        3.03      1.71 o
 -10  11   1       12.16       14.01      2.92 o
  -9  11   1       11.61        8.22      1.77 o
  -8  11   1      187.05      173.43      3.30 o
  -7  11   1       96.26       90.20      2.07 o
  -6  11   1       56.63       47.25      1.93 o
  -5  11   1        7.71       15.08      1.40 o
  -4  11   1        0.06        1.01      1.17 o
  -3  11   1        0.02       -0.09      1.21 o
  -2  11   1        1.75        3.47      1.55 o
  -1  11   1       18.09       18.32      1.68 o
   0  11   1      214.54      211.03      3.86 o
   1  11   1      314.15      299.09      4.49 o
   2  11   1        3.28        3.87      1.23 o
   3  11   1       90.71       88.43      2.22 o
   4  11   1        1.65        3.27      1.59 o
   5  11   1       18.00       16.58      1.40 o
   6  11   1       49.60       56.93      1.94 o
   7  11   1      164.10      173.28      2.96 o
   8  11   1        3.82        4.19      1.46 o
   9  11   1        3.30        2.46      1.61 o
  10  11   1        0.09       -0.19      1.28 o
  -9  12   1        6.05        5.23      2.34 o
  -8  12   1      117.76      117.92      4.42 o
  -7  12   1        2.82        0.21      1.13 o
  -6  12   1       81.12       90.97      2.71 o
  -5  12   1       24.07       24.06      2.02 o
  -4  12   1       10.34       15.01      1.77 o
  -3  12   1       70.81       57.79      2.54 o
  -2  12   1       15.03       17.39      1.71 o
  -1  12   1       10.93       12.71      1.71 o
   0  12   1        4.02        5.70      1.53 o
   1  12   1      113.94      105.56      3.10 o
   2  12   1      383.99      356.37      4.42 o
   3  12   1       15.03       16.37      1.67 o
   4  12   1       64.97       61.31      2.37 o
   5  12   1        1.71        1.26      1.08 o
   6  12   1      127.62      107.86      2.66 o
   7  12   1      161.77      135.73      3.25 o
   8  12   1       19.31       20.89      2.33 o
   9  12   1       20.86       23.33      5.51 o
  -7  13   1       12.42       12.74      2.35 o
  -6  13   1       24.94       27.88      2.39 o
  -5  13   1        0.01       -0.14      1.23 o
  -4  13   1      193.13      212.63      4.45 o
  -3  13   1       75.79       75.46      2.58 o
  -2  13   1        4.71        7.22      1.60 o
  -1  13   1        0.32       -1.30      2.14 o
   0  13   1        6.25        5.97      1.62 o
   1  13   1       23.42       23.54      2.83 o
   2  13   1       46.54       39.58      3.38 o
   3  13   1      238.39      264.17      4.01 o
   4  13   1        0.52        1.41      1.42 o
   5  13   1       46.40       39.75      1.78 o
   6  13   1        0.49        0.75      1.09 o
   7  13   1        2.62       -0.20      2.00 o
  -4  14   1        0.38       -1.12      1.42 o
  -3  14   1        9.22        5.57      1.63 o
  -2  14   1      271.76      287.04      4.56 o
  -1  14   1       17.63       16.87      2.20 o
   0  14   1        0.01        0.82      1.36 o
   1  14   1      119.07      122.05      3.11 o
   2  14   1       98.56       93.57      3.51 o
   3  14   1      181.10      195.11      4.27 o
   4  14   1       46.16       50.98      2.90 o
 -16   0   2       15.12       14.88      4.08 o
 -15   0   2       80.33       84.54      6.74 o
 -14   0   2       20.10       22.72      1.41 o
 -13   0   2      271.70      271.44     13.10 o
 -12   0   2       29.03       47.00      2.03 o
 -11   0   2      331.99      378.95      5.15 o
 -10   0   2      141.61      132.19      2.82 o
  -9   0   2      753.52      864.57     12.17 o
  -8   0   2      435.81      459.30      4.81 o
  -7   0   2        0.20       25.36      1.55 o
  -6   0   2     2756.09     2904.82     36.83 o
  -5   0   2      221.14      310.03      5.06 o
  -4   0   2     3252.92     3115.50     31.70 o
  -3   0   2     2708.07     2856.67     30.12 o
  -2   0   2     7858.36     6969.96     84.34 o
   1   0   2     4183.45     3838.08     41.27 o
   2   0   2    22795.92    20807.39    358.99 o
   3   0   2      632.18      696.30      6.94 o
   4   0   2     2171.05     2094.32     32.17 o
   5   0   2        0.21        2.19      0.93 o
   6   0   2     3007.15     3027.71     36.50 o
   7   0   2     3133.34     3228.81     35.35 o
   8   0   2     8625.92     8653.51    123.91 o
   9   0   2      575.44      549.39      6.63 o
  10   0   2     1232.53     1262.54     14.70 o
  11   0   2       45.86       44.19      1.90 o
  12   0   2        3.42        6.02      1.28 o
  13   0   2       10.66        8.15      1.62 o
  14   0   2      480.95      477.83     11.50 o
  15   0   2      102.62       98.39      6.19 o
 -16   1   2      243.14      262.27      6.92 o
 -15   1   2       48.82       35.69      1.43 o
 -14   1   2      229.54      196.82      3.50 o
 -13   1   2       58.31       67.94      1.21 o
 -12   1   2      130.53      143.40      2.08 o
 -11   1   2     1678.92     1734.35     19.75 o
 -10   1   2      584.36      528.22      5.00 o
  -9   1   2      606.92      544.97      4.54 o
  -8   1   2      574.95      542.79      3.98 o
  -7   1   2       32.50       41.38      0.98 o
  -6   1   2      374.56      411.37      3.17 o
  -5   1   2     1802.94     1827.42     16.01 o
  -4   1   2    11535.47    10814.91    108.39 o
  -3   1   2    77076.19    65868.63   1211.09 o
  -2   1   2      989.14     1066.46      8.45 o
  -1   1   2     8873.79     8211.78     82.11 o
   0   1   2     1446.36     1492.00     16.30 o
   1   1   2     3876.77     3774.23     30.29 o
   2   1   2     1427.07     1345.15     16.06 o
   3   1   2      219.84      253.77      3.93 o
   4   1   2      217.70      176.34      2.46 o
   5   1   2     1145.24     1074.76      7.20 o
   6   1   2      285.89      264.21      2.75 o
   7   1   2      491.13      519.57      4.04 o
   8   1   2       68.59       83.38      1.51 o
   9   1   2      385.30      396.35      3.95 o
  10   1   2        9.08        7.92      0.89 o
  11   1   2      125.92      125.83      1.71 o
  12   1   2        0.50        1.22      0.88 o
  13   1   2      489.80      481.89      4.88 o
  14   1   2       23.29       31.95      2.34 o
  15   1   2       13.48        8.03      2.12 o
 -16   2   2       41.32       51.37      3.88 o
 -15   2   2        0.86        1.12      1.29 o
 -14   2   2        4.43        4.79      1.38 o
 -13   2   2      257.89      248.21      3.67 o
 -12   2   2       42.13       42.19      2.02 o
 -11   2   2      174.07      196.10      3.45 o
 -10   2   2      680.54      696.91      7.08 o
  -9   2   2        9.16        9.33      1.51 o
  -8   2   2       35.26       35.30      1.45 o
  -7   2   2       81.52       78.44      2.23 o
  -6   2   2      626.49      778.92      7.54 o
  -5   2   2    12743.78    12237.12    152.60 o
  -4   2   2       17.24       35.04      0.53 o
  -3   2   2     6204.32     5792.84     49.04 o
  -2   2   2      812.61      683.24      4.91 o
  -1   2   2      396.61      433.86      4.34 o
   0   2   2    32643.67    28377.75    387.98 o
   1   2   2      599.80      619.15      4.42 o
   2   2   2      557.05      502.66      3.42 o
   3   2   2      531.66      537.81      4.21 o
   4   2   2      819.02      825.80      5.53 o
   5   2   2      287.42      265.34      2.74 o
   6   2   2     2637.54     2791.91     20.98 o
   7   2   2       16.89        9.30      0.69 o
   8   2   2      278.18      272.81      3.06 o
   9   2   2       28.79       39.25      1.71 o
  10   2   2      908.53      889.19      7.37 o
  11   2   2        0.10        0.03      0.57 o
  12   2   2       85.05       81.12      1.90 o
  13   2   2        2.71        1.43      0.47 o
  14   2   2       93.61       98.45      2.57 o
  15   2   2       47.60       53.60      2.42 o
 -16   3   2        0.71        2.99      1.80 o
 -15   3   2       23.95       17.20      2.71 o
 -14   3   2       48.19       53.02      2.10 o
 -13   3   2       12.96       15.53      2.03 o
 -12   3   2        0.00        1.81      1.31 o
 -11   3   2        0.72        0.03      1.19 o
 -10   3   2       36.12       27.31      1.95 o
  -9   3   2      461.31      462.07      4.87 o
  -8   3   2      272.05      273.13      3.86 o
  -7   3   2     2900.02     2982.73     27.09 o
  -6   3   2      457.81      423.74      4.46 o
  -5   3   2       19.59       30.62      1.81 o
  -4   3   2     1069.04     1217.87     11.58 o
  -3   3   2     3724.07     3557.25     29.01 o
  -2   3   2      190.71      231.67      2.01 o
  -1   3   2      878.88      990.96      7.40 o
   0   3   2      556.84      477.66      3.70 o
   1   3   2     6490.45     5921.09     50.30 o
   2   3   2     6109.81     5918.72     50.49 o
   3   3   2     2930.79     3237.21     24.12 o
   4   3   2     1408.99     1489.87     11.39 o
   5   3   2       47.81       58.90      1.10 o
   6   3   2      443.34      474.74      5.04 o
   7   3   2      355.66      339.72      2.90 o
   8   3   2        0.18        1.30      0.65 o
   9   3   2        8.79        8.91      0.90 o
  10   3   2     1845.10     1857.81     21.91 o
  11   3   2       65.95       60.82      1.31 o
  12   3   2      130.25      146.30      3.25 o
  13   3   2      347.36      334.95      4.95 o
  14   3   2       28.52       28.76      2.77 o
  15   3   2       81.19       92.88      3.40 o
 -16   4   2      122.43      110.33      3.59 o
 -15   4   2      125.81      140.77      4.51 o
 -14   4   2       41.08       44.45      2.16 o
 -13   4   2       25.53       22.55      1.90 o
 -12   4   2        0.35        3.21      1.64 o
 -11   4   2       98.22      124.31      3.08 o
 -10   4   2      668.22      671.46      7.43 o
  -9   4   2      495.19      459.09      6.52 o
  -8   4   2     3114.23     3192.60     30.86 o
  -7   4   2      176.45      220.16      2.92 o
  -6   4   2     2426.58     2522.67     32.52 o
  -5   4   2     1250.34     1229.05      9.29 o
  -4   4   2      119.83      185.05      2.41 o
  -3   4   2       25.83       44.56      1.07 o
  -2   4   2      919.78      882.45      6.02 o
  -1   4   2      177.97      207.18      1.94 o
   0   4   2     3181.77     3152.75     23.51 o
   1   4   2     1739.55     1787.36     12.63 o
   2   4   2       39.00       37.51      1.35 o
   3   4   2      747.94      939.62      6.90 o
   4   4   2     1025.26     1167.32      8.53 o
   5   4   2        7.86        4.94      0.69 o
   6   4   2      116.01      102.93      1.44 o
   7   4   2      730.03      789.90      5.59 o
   8   4   2      404.31      405.55      4.18 o
   9   4   2       85.78       84.43      2.03 o
  10   4   2     1178.86     1151.42     14.66 o
  11   4   2        1.61        2.55      1.49 o
  12   4   2       56.84       41.79      2.31 o
  13   4   2       88.90      101.38      2.94 o
  14   4   2       61.79       64.04      4.03 o
  15   4   2        3.96        4.62      1.56 o
 -15   5   2       61.43       66.42      3.44 o
 -14   5   2        0.23       -0.29      1.67 o
 -13   5   2      275.53      238.18      5.05 o
 -12   5   2       38.83       47.69      2.38 o
 -11   5   2       77.18       75.18      2.68 o
 -10   5   2     2986.77     2947.91     32.72 o
  -9   5   2     1384.73     1329.16     14.84 o
  -8   5   2      878.11      857.37      8.33 o
  -7   5   2      141.12      129.15      2.61 o
  -6   5   2       52.33       62.35      1.03 o
  -5   5   2      100.63      152.33      1.79 o
  -4   5   2      397.78      410.52      3.48 o
  -3   5   2     1953.43     2252.86     16.88 o
  -2   5   2     1005.17     1093.31      7.89 o
  -1   5   2     5056.64     5427.64     47.00 o
   0   5   2      470.20      456.12      3.92 o
   1   5   2      241.20      211.53      2.53 o
   2   5   2     6010.60     6628.35     96.52 o
   3   5   2      177.86      273.26      2.76 o
   4   5   2     1056.01     1181.61      8.45 o
   5   5   2      366.65      418.70      3.70 o
   6   5   2        1.47        0.77      0.66 o
   7   5   2       57.60       67.21      1.24 o
   8   5   2       82.89       82.76      1.18 o
   9   5   2       20.83       21.50      2.03 o
  10   5   2       37.84       43.39      1.84 o
  11   5   2      115.92      128.87      3.64 o
  12   5   2      148.80      165.84      4.13 o
  13   5   2       73.98       75.16      3.14 o
  14   5   2      103.46       99.81      3.38 o
 -15   6   2       45.19       45.33      4.39 o
 -14   6   2       29.01       13.74      3.04 o
 -13   6   2       84.26       90.49      3.10 o
 -12   6   2       51.29       53.03      2.66 o
 -11   6   2       12.48       18.04      2.51 o
 -10   6   2      672.35      650.56      8.04 o
  -9   6   2      117.92      137.47      4.48 o
  -8   6   2     1096.51     1129.24     13.28 o
  -7   6   2     1064.89     1002.71      9.35 o
  -6   6   2     1197.35     1233.00      9.10 o
  -5   6   2      667.32      700.85      5.45 o
  -4   6   2     1831.48     2008.66     14.78 o
  -3   6   2      810.50      885.40      6.71 o
  -2   6   2     1469.22     1530.63     11.34 o
  -1   6   2      859.69      795.06      5.93 o
   0   6   2       19.12       22.12      1.06 o
   1   6   2      244.36      286.58      2.82 o
   2   6   2       56.42       24.02      1.37 o
   3   6   2     5057.66     5438.68     48.01 o
   4   6   2      268.06      234.86      2.48 o
   5   6   2       54.63       47.24      1.56 o
   6   6   2       11.68       13.51      0.86 o
   7   6   2      133.28      126.75      1.81 o
   8   6   2      315.60      280.11      3.03 o
   9   6   2       71.50       68.54      2.37 o
  10   6   2      178.99      163.52      3.60 o
  11   6   2      249.74      261.31      4.61 o
  12   6   2      312.33      328.87      6.45 o
  13   6   2        5.15        3.93      1.54 o
  14   6   2      114.04      109.85      4.26 o
 -14   7   2        9.79        9.85      2.47 o
 -13   7   2        9.55       11.39      2.25 o
 -12   7   2        1.61        2.05      2.16 o
 -11   7   2       30.51       29.85      2.24 o
 -10   7   2        0.56       -1.72      1.72 o
  -9   7   2      239.60      222.13      3.96 o
  -8   7   2       37.39       43.45      2.20 o
  -7   7   2      430.20      477.77      4.55 o
  -6   7   2      161.10      185.13      2.47 o
  -5   7   2      487.00      517.48      4.48 o
  -4   7   2      394.38      433.47      3.90 o
  -3   7   2       28.23       21.02      1.34 o
  -2   7   2        2.12       11.20      1.10 o
  -1   7   2      665.62      648.99      5.41 o
   0   7   2       19.29       29.09      1.16 o
   1   7   2      591.47      556.50      4.76 o
   2   7   2      829.85      752.31      5.94 o
   3   7   2     2254.62     2287.26     17.83 o
   4   7   2      390.25      423.80      4.00 o
   5   7   2      184.05      180.78      2.60 o
   6   7   2       61.92       75.14      1.92 o
   7   7   2       41.94       43.61      1.19 o
   8   7   2        8.33       17.33      0.74 o
   9   7   2        3.96        4.32      1.45 o
  10   7   2      699.61      681.28     10.05 o
  11   7   2       59.69       56.32      2.28 o
  12   7   2        8.20        7.18      1.99 o
  13   7   2       34.80       35.86      2.51 o
 -14   8   2        6.14        6.38      2.16 o
 -13   8   2      155.54      166.63      4.15 o
 -12   8   2        5.40        1.41      2.00 o
 -11   8   2       30.16       21.22      2.75 o
 -10   8   2       33.95       27.06      2.30 o
  -9   8   2      143.08      158.55      4.54 o
  -8   8   2       17.33       12.97      0.81 o
  -7   8   2       71.85       68.82      1.61 o
  -6   8   2      239.22      219.31      2.69 o
  -5   8   2      239.54      256.58      3.04 o
  -4   8   2      250.34      259.46      3.17 o
  -3   8   2        0.87        1.61      1.05 o
  -2   8   2      922.59      935.02      7.51 o
  -1   8   2     1639.42     1574.75     13.54 o
   0   8   2      227.67      199.50      2.77 o
   1   8   2        1.55        6.44      1.10 o
   2   8   2      519.14      522.27      5.00 o
   3   8   2      208.51      206.36      2.78 o
   4   8   2     1556.76     1468.23     11.82 o
   5   8   2      169.64      174.70      2.88 o
   6   8   2       32.33       23.35      1.32 o
   7   8   2       47.14       39.46      1.34 o
   8   8   2        9.39       10.06      0.81 o
   9   8   2      542.50      533.81      7.53 o
  10   8   2      427.87      424.17      6.56 o
  11   8   2      267.02      243.29      4.68 o
  12   8   2      130.60      158.05      3.84 o
  13   8   2      159.95      174.48      4.25 o
 -13   9   2       50.42       69.85      3.04 o
 -12   9   2        1.07        1.44      1.78 o
 -11   9   2        2.15        0.62      1.84 o
 -10   9   2        2.22        4.04      1.86 o
  -9   9   2       12.38        7.70      1.90 o
  -8   9   2        2.29        1.77      0.84 o
  -7   9   2      236.94      220.49      4.30 o
  -6   9   2      484.16      451.06      4.46 o
  -5   9   2       96.93      116.16      2.33 o
  -4   9   2     1141.09     1117.87      9.13 o
  -3   9   2     1614.64     1653.82     14.91 o
  -2   9   2     1318.94     1255.56     10.81 o
  -1   9   2      995.25      948.20      8.98 o
   0   9   2      119.58      124.42      2.60 o
   1   9   2       45.86       37.15      1.99 o
   2   9   2     1081.43      986.91      8.59 o
   3   9   2        0.60        3.76      1.16 o
   4   9   2       11.21       17.22      1.54 o
   5   9   2        0.14        0.89      1.01 o
   6   9   2      413.90      406.47      4.15 o
   7   9   2       25.38       25.04      1.10 o
   8   9   2       51.29       60.13      4.76 o
   9   9   2       12.17       10.42      1.58 o
  10   9   2        9.54       11.92      1.68 o
  11   9   2       45.74       54.49      3.41 o
  12   9   2       19.59       15.67      3.11 o
 -12  10   2        5.28        6.75      2.76 o
 -11  10   2       53.38       57.42      2.84 o
 -10  10   2       39.35       43.13      2.73 o
  -9  10   2       60.94       68.23      3.20 o
  -8  10   2       31.18       35.58      1.97 o
  -7  10   2      111.29       77.54      2.19 o
  -6  10   2       66.48       71.26      2.21 o
  -5  10   2       59.48       71.83      2.27 o
  -4  10   2      108.66      123.90      3.02 o
  -3  10   2      152.36      143.84      2.69 o
  -2  10   2       98.62      106.31      2.73 o
  -1  10   2       47.30       41.84      2.46 o
   0  10   2     2771.76     2840.20     24.97 o
   1  10   2       75.07       78.19      2.33 o
   2  10   2      749.42      767.64      6.93 o
   3  10   2       87.85       83.31      2.77 o
   4  10   2       31.92       32.62      1.50 o
   5  10   2        9.08        9.76      1.37 o
   6  10   2      228.06      186.48      2.50 o
   7  10   2       22.73       29.55      2.39 o
   8  10   2        0.13        1.35      1.09 o
   9  10   2       71.66       62.05      4.23 o
  10  10   2      230.05      229.55      4.37 o
  11  10   2       16.48       12.82      1.70 o
 -11  11   2        4.96        2.87      2.25 o
 -10  11   2        2.15        1.20      1.55 o
  -9  11   2        0.02        0.70      1.73 o
  -8  11   2        3.80        1.44      1.58 o
  -7  11   2        2.64       -0.24      1.07 o
  -6  11   2        3.74        1.40      1.01 o
  -5  11   2       57.37       53.81      2.13 o
  -4  11   2      553.14      553.11      7.01 o
  -3  11   2       10.94       10.17      1.64 o
  -2  11   2     1188.26     1189.25     10.41 o
  -1  11   2      620.43      609.43      7.11 o
   0  11   2      479.38      484.59      6.19 o
   1  11   2      218.62      201.19      3.32 o
   2  11   2      503.13      530.49      5.72 o
   3  11   2        0.01       -1.18      1.19 o
   4  11   2       30.24       39.75      1.67 o
   5  11   2      192.19      205.52      3.07 o
   6  11   2       57.38       65.18      2.18 o
   7  11   2       10.30       17.57      1.37 o
   8  11   2        1.99        1.88      1.73 o
   9  11   2       26.78       29.39      3.20 o
  10  11   2       45.47       35.08      5.06 o
  -9  12   2       39.33       64.02      3.83 o
  -8  12   2       39.14       26.47      2.38 o
  -7  12   2       93.96      114.41      2.19 o
  -6  12   2       50.07       48.57      2.12 o
  -5  12   2       38.50       42.30      1.87 o
  -4  12   2       31.78       39.19      1.96 o
  -3  12   2        8.75       12.90      1.56 o
  -2  12   2       21.12       29.59      2.39 o
  -1  12   2      245.52      228.09      4.28 o
   0  12   2       10.94       11.81      1.70 o
   1  12   2      227.74      227.35      3.67 o
   2  12   2      234.78      239.05      3.62 o
   3  12   2        4.61        5.65      1.28 o
   4  12   2        1.27        1.38      1.34 o
   5  12   2        1.32        1.37      1.07 o
   6  12   2       28.55       14.44      1.95 o
   7  12   2      147.95      130.52      3.07 o
   8  12   2        3.18        2.60      1.28 o
  -7  13   2        1.19        5.11      2.11 o
  -6  13   2        5.04        4.60      1.31 o
  -5  13   2       32.99       43.98      2.10 o
  -4  13   2        1.44        1.76      1.39 o
  -3  13   2       51.48       52.76      2.74 o
  -2  13   2        1.11        1.23      1.33 o
  -1  13   2        0.27        1.33      1.46 o
   0  13   2       21.76       17.86      2.00 o
   1  13   2       91.72      109.57      2.85 o
   2  13   2       79.23       77.07      2.96 o
   3  13   2       24.86       38.27      2.13 o
   4  13   2        6.55        1.38      1.21 o
   5  13   2        2.95        4.25      1.23 o
   6  13   2       10.85       11.54      1.70 o
  -5  14   2        7.38        8.42      3.64 o
  -4  14   2      122.23      128.47      4.04 o
  -3  14   2        1.70        2.01      1.47 o
  -2  14   2        5.71        5.52      1.79 o
  -1  14   2        1.96        2.49      1.69 o
   0  14   2        7.03        5.21      1.65 o
   1  14   2       36.84       45.31      2.29 o
   2  14   2      101.71      115.67      3.09 o
   3  14   2      313.87      349.47      5.13 o
   4  14   2        3.77       -0.90      2.65 o
 -16   1   3        2.55        5.27      2.55 o
 -15   1   3        5.22        3.12      1.11 o
 -14   1   3       75.08       81.64      2.45 o
 -13   1   3       69.69       54.44      1.64 o
 -12   1   3      252.02      236.63      2.57 o
 -11   1   3      362.03      345.26      5.15 o
 -10   1   3      227.20      242.55      2.30 o
  -9   1   3      524.02      586.87      5.45 o
  -8   1   3     1412.83     1417.31     10.12 o
  -7   1   3      211.49      236.72      2.01 o
  -6   1   3     1824.23     1979.68     16.30 o
  -5   1   3      460.73      453.97      4.87 o
  -4   1   3     1057.34      943.41      8.76 o
  -3   1   3      719.38      742.29      6.94 o
  -2   1   3      123.46      132.02      2.19 o
  -1   1   3     1841.22     1948.14     24.81 o
   0   1   3      963.89      962.64      9.15 o
   1   1   3     6913.35     6741.86     58.63 o
   2   1   3      336.60      372.02      3.16 o
   3   1   3      118.93      151.26      1.54 o
   4   1   3     1933.78     2045.64     14.54 o
   5   1   3        3.77        5.40      0.92 o
   6   1   3      317.05      370.16      3.00 o
   7   1   3       18.48        9.84      0.82 o
   8   1   3      118.44      150.64      2.04 o
   9   1   3       88.70       83.03      1.93 o
  10   1   3      124.23      122.63      2.06 o
  11   1   3       13.70       18.39      1.03 o
  12   1   3      730.36      768.66      6.62 o
  13   1   3       22.02       26.33      1.59 o
  14   1   3        5.49        6.41      1.35 o
  15   1   3      106.80      110.53      4.10 o
 -16   2   3        0.89        3.94      2.43 o
 -15   2   3      140.29      138.10      3.15 o
 -14   2   3       13.34       21.82      2.84 o
 -13   2   3       10.38        8.10      1.28 o
 -12   2   3       20.51       16.47      1.64 o
 -11   2   3        9.84        8.79      1.77 o
 -10   2   3      504.23      486.45      5.16 o
  -9   2   3      125.17      105.32      2.33 o
  -8   2   3     1618.31     1611.64     13.99 o
  -7   2   3     1351.27     1127.92     10.24 o
  -6   2   3     6271.55     6321.17     59.94 o
  -5   2   3        1.91        2.57      0.52 o
  -4   2   3     6209.49     5711.94     52.79 o
  -3   2   3     2373.55     2387.11     39.12 o
  -2   2   3     1426.65     1517.07     10.57 o
  -1   2   3      583.69      679.27     10.24 o
   0   2   3    13904.80    12571.03    130.54 o
   1   2   3     4089.65     3793.18     33.44 o
   2   2   3     4872.43     4635.27     49.02 o
   3   2   3     1885.55     1954.27     16.48 o
   4   2   3     1510.04     1368.05      9.74 o
   5   2   3     1929.63     1973.60     17.56 o
   6   2   3      146.98       99.28      1.27 o
   7   2   3       30.95       43.47      1.21 o
   8   2   3     1042.86     1006.97      9.86 o
   9   2   3      143.99      144.71      2.20 o
  10   2   3        3.26        1.24      0.87 o
  11   2   3        3.78        1.70      0.73 o
  12   2   3       66.61       55.86      2.09 o
  13   2   3        0.11        0.98      1.27 o
  14   2   3       98.16       95.22      2.73 o
  15   2   3       48.50       54.39      2.68 o
 -16   3   3        0.18       -0.28      1.49 o
 -15   3   3        6.83        4.42      1.61 o
 -14   3   3       15.61        8.04      1.95 o
 -13   3   3       59.73       55.97      2.08 o
 -12   3   3        2.22        6.17      1.55 o
 -11   3   3      115.20       99.34      2.89 o
 -10   3   3       33.36       32.97      1.96 o
  -9   3   3       66.37       64.06      2.06 o
  -8   3   3      196.16      182.78      2.84 o
  -7   3   3     1086.38     1176.88     10.75 o
  -6   3   3       10.31        7.29      1.26 o
  -5   3   3      352.02      407.95      3.64 o
  -4   3   3     3339.67     3593.07     27.56 o
  -3   3   3     6607.45     6669.67     59.55 o
  -2   3   3     4234.62     4048.57     33.95 o
  -1   3   3     3202.91     3273.08     25.48 o
   0   3   3     3611.34     3699.78     28.12 o
   1   3   3     1643.16     1717.24     11.44 o
   2   3   3     8611.40     8456.93     78.76 o
   3   3   3     6865.78     6527.49     57.27 o
   4   3   3       10.64        7.94      0.74 o
   5   3   3      466.72      470.33      3.61 o
   6   3   3      396.21      362.52      3.07 o
   7   3   3      454.15      383.43      3.51 o
   8   3   3     2653.55     2667.14     26.34 o
   9   3   3      549.58      555.16      7.44 o
  10   3   3      277.73      260.30      5.84 o
  11   3   3      430.05      435.31      4.19 o
  12   3   3      396.83      389.38      7.37 o
  13   3   3      282.37      280.38      4.28 o
  14   3   3      191.66      189.10      3.82 o
  15   3   3       60.72       69.31      5.41 o
 -16   4   3        2.92        0.34      1.54 o
 -15   4   3       20.32       10.41      2.69 o
 -14   4   3        3.52        4.46      1.77 o
 -13   4   3        0.42        0.63      1.29 o
 -12   4   3       36.89       42.70      2.41 o
 -11   4   3      655.63      676.89      8.46 o
 -10   4   3      867.84      911.28     10.69 o
  -9   4   3     1335.81     1363.33     13.20 o
  -8   4   3        0.33        1.47      1.15 o
  -7   4   3      115.75      126.57      2.47 o
  -6   4   3     2208.90     2265.02     18.59 o
  -5   4   3      375.90      293.67      3.45 o
  -4   4   3     1016.37     1003.47      7.52 o
  -3   4   3      131.22      225.40      2.46 o
  -2   4   3     5091.32     5026.74     41.89 o
  -1   4   3      375.25      366.48      3.23 o
   0   4   3     2667.14     2626.56     19.35 o
   1   4   3     1603.78     1679.33     11.70 o
   2   4   3       17.71       27.51      1.20 o
   3   4   3     3079.00     3432.14     26.21 o
   4   4   3      550.09      649.75      5.35 o
   5   4   3       15.56       16.64      0.99 o
   6   4   3       89.49      108.67      1.40 o
   7   4   3        1.14        1.63      0.74 o
   8   4   3       21.04       26.06      1.14 o
   9   4   3       48.46       47.27      1.19 o
  10   4   3        1.49        1.45      0.56 o
  11   4   3      214.71      202.72      3.22 o
  12   4   3       96.30       92.36      2.42 o
  13   4   3       18.03       15.52      1.61 o
  14   4   3        0.99        0.07      1.23 o
 -15   5   3        3.34        2.79      1.90 o
 -14   5   3       93.96      103.48      3.38 o
 -13   5   3      103.36      112.95      3.25 o
 -12   5   3       16.17       19.47      2.37 o
 -11   5   3       52.53       40.01      2.36 o
 -10   5   3        2.52        0.76      1.45 o
  -9   5   3       50.21       55.21      2.74 o
  -8   5   3      625.23      678.79      7.94 o
  -7   5   3       46.19       48.99      2.31 o
  -6   5   3     3079.73     3114.82     24.16 o
  -5   5   3      473.30      429.25      3.70 o
  -4   5   3      304.21      320.12      2.98 o
  -3   5   3      340.86      340.81      3.59 o
  -2   5   3      261.94      301.31      2.82 o
  -1   5   3      927.27      883.01      7.18 o
   0   5   3       31.82       37.39      1.27 o
   1   5   3        3.15        2.91      0.68 o
   2   5   3      236.79      257.68      2.73 o
   3   5   3      903.33      863.49      7.94 o
   4   5   3      605.88      580.23      5.38 o
   5   5   3       16.14       16.05      1.28 o
   6   5   3      612.15      588.48      4.25 o
   7   5   3      724.82      712.67      5.35 o
   8   5   3      866.07      857.55      8.43 o
   9   5   3      104.42       96.79      1.78 o
  10   5   3        0.62        1.48      1.08 o
  11   5   3        0.15        0.28      1.21 o
  12   5   3       65.41       58.33      2.92 o
  13   5   3       12.92       12.04      2.19 o
  14   5   3        2.24        1.73      1.64 o
 -15   6   3        8.14        5.55      2.02 o
 -14   6   3       35.18       24.04      2.43 o
 -13   6   3       11.99        5.63      1.85 o
 -12   6   3       69.35       79.05      3.35 o
 -11   6   3       85.45       76.48      2.78 o
 -10   6   3        0.12        0.13      1.40 o
  -9   6   3     1443.52     1538.04     15.67 o
  -8   6   3       91.00       81.86      2.73 o
  -7   6   3        2.42        4.16      0.49 o
  -6   6   3       34.22       26.71      0.98 o
  -5   6   3      443.91      371.47      3.06 o
  -4   6   3     2472.22     2511.28     19.50 o
  -3   6   3     4064.70     4249.79     35.10 o
  -2   6   3      605.32      581.18      4.52 o
  -1   6   3      799.06      741.73      5.66 o
   0   6   3     1787.74     1884.62     14.17 o
   1   6   3      479.62      501.08      4.04 o
   2   6   3       65.62       66.13      1.22 o
   3   6   3       37.93       38.13      1.18 o
   4   6   3     1036.40     1127.65      8.47 o
   5   6   3     2155.61     2248.09     18.72 o
   6   6   3      676.23      661.36      5.31 o
   7   6   3      124.04      105.50      2.12 o
   8   6   3        3.78        2.83      0.66 o
   9   6   3       49.29       46.53      1.75 o
  10   6   3      288.53      285.85      4.70 o
  11   6   3       46.77       46.38      2.30 o
  12   6   3       14.45       13.83      1.79 o
  13   6   3        1.29        1.27      1.45 o
 -14   7   3       34.89       30.37      3.25 o
 -13   7   3        2.74        2.59      1.74 o
 -12   7   3        6.77        4.55      2.31 o
 -11   7   3      111.71      101.62      3.10 o
 -10   7   3      332.81      335.76      5.75 o
  -9   7   3       17.14       19.96      2.10 o
  -8   7   3       83.63       76.21      1.19 o
  -7   7   3       48.37       53.07      1.70 o
  -6   7   3       31.28       29.62      1.21 o
  -5   7   3      558.04      531.75      5.11 o
  -4   7   3      777.88      816.75      6.39 o
  -3   7   3     1423.02     1457.06     11.01 o
  -2   7   3      191.36      205.91      2.53 o
  -1   7   3      827.31      791.80      6.19 o
   0   7   3       61.15       47.89      1.38 o
   1   7   3     1573.26     1710.93     13.39 o
   2   7   3       20.68       17.97      1.20 o
   3   7   3       30.04       24.58      1.22 o
   4   7   3      198.82      211.98      2.36 o
   5   7   3       62.70       54.69      1.52 o
   6   7   3       50.63       50.74      1.53 o
   7   7   3      253.46      203.39      2.70 o
   8   7   3      186.06      189.41      2.32 o
   9   7   3      206.98      228.08      3.60 o
  10   7   3      162.42      134.55      3.15 o
  11   7   3       61.72       55.04      2.28 o
  12   7   3       59.81       72.97      4.11 o
  13   7   3       63.63       49.45      2.12 o
 -14   8   3       14.98       15.42      3.01 o
 -13   8   3        1.97        2.11      2.04 o
 -12   8   3        3.27        5.46      2.45 o
 -11   8   3        0.73        0.42      1.43 o
 -10   8   3      114.00      116.21      4.33 o
  -9   8   3      175.85      184.18      4.90 o
  -8   8   3       10.82       13.25      0.90 o
  -7   8   3        1.81        2.31      1.07 o
  -6   8   3       21.81       18.18      1.20 o
  -5   8   3      123.05      140.27      2.33 o
  -4   8   3      867.65      827.00      7.31 o
  -3   8   3        4.25        8.79      1.17 o
  -2   8   3      625.48      625.00      5.92 o
  -1   8   3      102.14      114.10      2.05 o
   0   8   3        4.96        9.86      1.10 o
   1   8   3      910.44      863.37      6.99 o
   2   8   3      404.32      372.47      3.58 o
   3   8   3       60.87       63.85      1.84 o
   4   8   3      150.52      159.41      2.55 o
   5   8   3       96.18       67.91      1.84 o
   6   8   3       19.33       24.09      1.34 o
   7   8   3       49.68       32.61      1.21 o
   8   8   3       71.01       60.86      1.53 o
   9   8   3      433.23      437.92      4.88 o
  10   8   3      306.92      319.59      5.45 o
  11   8   3       13.16       18.00      1.96 o
  12   8   3       38.25       41.09      2.40 o
 -13   9   3       23.76       17.46      2.85 o
 -12   9   3      174.68      195.26      5.40 o
 -11   9   3        0.00        2.01      2.03 o
 -10   9   3        0.20        3.11      1.91 o
  -9   9   3      144.59      167.12      4.44 o
  -8   9   3        8.14        5.30      0.79 o
  -7   9   3      108.38      101.07      2.95 o
  -6   9   3        4.74        1.65      1.25 o
  -5   9   3       88.07       89.88      2.33 o
  -4   9   3      142.66      142.19      2.69 o
  -3   9   3      714.88      744.04      6.72 o
  -2   9   3      189.96      179.40      3.34 o
  -1   9   3      202.56      207.34      3.25 o
   0   9   3       30.92       33.87      1.75 o
   1   9   3      316.70      292.36      3.76 o
   2   9   3      155.75      153.57      2.55 o
   3   9   3        9.43        7.06      1.69 o
   4   9   3      142.04      126.10      2.40 o
   5   9   3       11.08        7.58      1.10 o
   6   9   3      126.95      106.12      1.96 o
   7   9   3      670.93      686.31      5.99 o
   8   9   3        0.14        1.23      0.73 o
   9   9   3       18.62       25.70      1.81 o
  10   9   3        1.39        0.57      1.21 o
  11   9   3      147.06      170.87      4.77 o
 -12  10   3        5.28        9.95      2.64 o
 -11  10   3       37.54       41.05      2.61 o
 -10  10   3        1.80        2.11      2.01 o
  -9  10   3       11.39       21.82      2.90 o
  -8  10   3        4.21        4.74      0.92 o
  -7  10   3       38.93       44.36      1.47 o
  -6  10   3       38.02       35.58      2.19 o
  -5  10   3        2.39        2.15      1.31 o
  -4  10   3      251.34      250.63      3.51 o
  -3  10   3      644.99      636.63      6.71 o
  -2  10   3        8.37        7.24      1.61 o
  -1  10   3       69.41       80.65      2.71 o
   0  10   3      787.36      819.16      7.77 o
   1  10   3        0.48        1.79      1.51 o
   2  10   3       20.52       19.52      1.65 o
   3  10   3        0.05        1.89      1.14 o
   4  10   3       12.99       11.65      1.24 o
   5  10   3      141.73      117.41      2.53 o
   6  10   3       19.71       21.71      1.48 o
   7  10   3        4.02        3.90      1.09 o
   8  10   3       47.44       31.51      2.36 o
   9  10   3       64.75       73.63      2.55 o
  10  10   3        4.38        8.55      2.31 o
 -11  11   3        0.91       -0.88      2.11 o
 -10  11   3        0.22        0.87      1.78 o
  -9  11   3       82.31       92.60      3.15 o
  -8  11   3       78.50       73.99      3.04 o
  -7  11   3       14.19       12.64      1.59 o
  -6  11   3       54.65       51.44      2.14 o
  -5  11   3       51.63       42.96      1.95 o
  -4  11   3       60.76       51.27      2.41 o
  -3  11   3       77.55       71.34      2.34 o
  -2  11   3       72.64       79.98      2.26 o
  -1  11   3      752.63      740.69      6.91 o
   0  11   3      402.69      403.98      4.88 o
   1  11   3      271.31      274.12      3.79 o
   2  11   3      232.00      215.43      2.96 o
   3  11   3      361.03      364.34      4.69 o
   4  11   3        3.02        1.74      1.34 o
   5  11   3       80.92       82.55      2.02 o
   6  11   3       14.70       16.75      1.15 o
   7  11   3       40.94       33.43      2.32 o
   8  11   3       60.95       55.43      2.59 o
   9  11   3       26.43       25.79      5.14 o
  -9  12   3       25.15       13.57      2.37 o
  -8  12   3       11.87       11.82      2.04 o
  -7  12   3      119.70      112.41      2.79 o
  -6  12   3       69.21       71.15      2.47 o
  -5  12   3        0.06        3.01      1.63 o
  -4  12   3       23.27       14.54      1.65 o
  -3  12   3        6.54       10.86      1.74 o
  -2  12   3       32.15       24.85      1.98 o
  -1  12   3      143.41      136.21      2.96 o
   0  12   3       16.78       17.95      1.80 o
   1  12   3      491.04      459.60      5.38 o
   2  12   3      118.83      110.25      2.52 o
   3  12   3       16.59       20.51      1.65 o
   4  12   3       63.55       63.84      2.11 o
   5  12   3       45.03       35.13      1.58 o
   6  12   3        3.40        0.73      0.91 o
   7  12   3        0.04       -1.04      1.26 o
   8  12   3       59.62       62.07      5.48 o
  -7  13   3       37.64       47.16      3.36 o
  -6  13   3        0.77        0.25      1.30 o
  -5  13   3       27.62       35.18      1.78 o
  -4  13   3       35.13       35.87      1.85 o
  -3  13   3      126.48      146.12      3.84 o
  -2  13   3       39.67       36.78      2.02 o
  -1  13   3        1.64        0.66      1.23 o
   0  13   3        0.19       -0.38      1.30 o
   1  13   3      135.37      129.16      2.90 o
   2  13   3        1.55        1.26      1.34 o
   3  13   3       12.93        7.19      1.41 o
   4  13   3       17.18       21.85      1.94 o
   5  13   3        4.56        2.48      1.25 o
   6  13   3       11.27       10.34      1.72 o
  -4  14   3       27.24       34.05      2.41 o
  -3  14   3      118.23      128.42      3.37 o
  -2  14   3      222.16      236.35      4.37 o
  -1  14   3       16.01       14.05      1.84 o
   0  14   3       96.78      102.84      2.98 o
   1  14   3        3.41        1.83      1.44 o
   2  14   3      159.29      168.16      3.74 o
   3  14   3       15.14        9.88      1.87 o
 -16   0   4       50.16       59.08      5.63 o
 -15   0   4        1.09        1.36      3.68 o
 -14   0   4      280.40      247.07      6.60 o
 -13   0   4       42.71       36.88      2.50 o
 -12   0   4       51.72       45.47      2.85 o
 -11   0   4      403.20      429.34      8.19 o
 -10   0   4      117.26      121.45      2.90 o
  -9   0   4      452.71      402.49      5.88 o
  -8   0   4     3830.44     3895.18     68.59 o
  -7   0   4       12.60        5.40      1.10 o
  -6   0   4     5124.56     4884.65     58.44 o
  -5   0   4     5692.73     6144.71     74.45 o
  -4   0   4       77.00       61.45      1.66 o
  -3   0   4     9761.69     8821.55    119.02 o
  -2   0   4     2529.00     2460.19     44.34 o
  -1   0   4      221.91      195.15      4.55 o
   0   0   4    18517.75    16729.89    316.00 o
   1   0   4    29064.50    25839.17    515.23 o
   2   0   4    26840.52    24121.96    441.01 o
   3   0   4     5068.25     4642.96     52.44 o
   4   0   4      426.50      394.88      4.83 o
   5   0   4      340.95      307.71      3.64 o
   6   0   4     2527.62     2566.73     27.75 o
   7   0   4     1392.60     1428.76     17.14 o
   8   0   4     2751.44     3003.79     93.87 o
   9   0   4      613.37      580.26      7.80 o
  10   0   4      161.50      160.84      3.24 o
  11   0   4       25.20       17.37      3.02 o
  12   0   4       10.34        9.88      1.97 o
  13   0   4      250.17      272.90      5.96 o
  14   0   4        3.30        5.43      1.66 o
 -16   1   4        3.48        1.67      2.53 o
 -15   1   4      108.13       94.74      2.33 o
 -14   1   4        3.62        8.18      1.69 o
 -13   1   4      116.38       86.80      2.56 o
 -12   1   4      137.83      146.87      3.32 o
 -11   1   4      643.13      604.04      8.26 o
 -10   1   4       14.74       17.67      1.26 o
  -9   1   4       10.38       14.24      0.87 o
  -8   1   4      510.60      542.01      4.29 o
  -7   1   4     3655.53     3705.23     37.39 o
  -6   1   4     3942.24     4214.28     38.59 o
  -5   1   4     1274.53     1328.10     13.42 o
  -4   1   4      535.01      509.76      3.52 o
  -3   1   4    28861.62    25239.99    332.43 o
  -2   1   4     2744.70     2593.64     18.99 o
  -1   1   4    18051.06    16488.30    189.61 o
   0   1   4    30358.79    27861.11    377.45 o
   1   1   4      444.62      537.94      7.14 o
   2   1   4     5072.13     4956.74     39.89 o
   3   1   4      342.69      347.67      2.79 o
   4   1   4       65.29       93.12      1.54 o
   5   1   4     4071.89     4355.31     38.00 o
   6   1   4      565.43      645.93      4.76 o
   7   1   4      952.06      951.24      7.03 o
   8   1   4        0.09        2.35      1.07 o
   9   1   4      559.51      572.70      5.73 o
  10   1   4       43.67       42.38      1.40 o
  11   1   4      145.06      157.89      2.15 o
  12   1   4      532.43      528.77      4.96 o
  13   1   4        1.61        2.49      0.89 o
  14   1   4        2.50        6.25      1.17 o
 -16   2   4       12.01        7.85      2.39 o
 -15   2   4       49.74       44.84      2.42 o
 -14   2   4       58.27       53.43      2.13 o
 -13   2   4       64.33       49.52      2.24 o
 -12   2   4       82.33       88.75      2.34 o
 -11   2   4       57.12       59.20      2.67 o
 -10   2   4       26.41       33.31      1.93 o
  -9   2   4      475.58      457.78      5.40 o
  -8   2   4       27.01       30.97      0.96 o
  -7   2   4     1827.95     2176.33     17.48 o
  -6   2   4     1635.53     1877.22     14.60 o
  -5   2   4     1214.00     1305.91     10.66 o
  -4   2   4      997.16     1086.19      8.78 o
  -3   2   4     2952.40     2963.96     41.05 o
  -2   2   4     2817.90     2585.94     27.71 o
  -1   2   4    11067.82     9851.87     95.16 o
   0   2   4     6006.50     5900.13     49.06 o
   1   2   4       57.03       89.30      1.80 o
   2   2   4     1202.56     1173.73      8.41 o
   3   2   4     1055.94     1014.97      6.69 o
   4   2   4      566.62      532.16      5.09 o
   5   2   4        2.27        3.25      0.68 o
   6   2   4     1465.50     1446.13     10.03 o
   7   2   4     2574.36     2577.10     19.85 o
   8   2   4      431.32      418.16      3.83 o
   9   2   4      873.07      867.05      8.92 o
  10   2   4     1029.26     1001.99      8.67 o
  11   2   4      282.29      305.73      3.96 o
  12   2   4       88.25      100.35      2.06 o
  13   2   4        9.67       15.87      2.25 o
  14   2   4       96.97       88.50      2.65 o
 -16   3   4       12.93       13.49      3.41 o
 -15   3   4       32.74       40.61      2.32 o
 -14   3   4       12.35        8.96      1.75 o
 -13   3   4       44.75       40.47      2.29 o
 -12   3   4       65.88       67.92      2.89 o
 -11   3   4       84.15       79.38      2.74 o
 -10   3   4      310.36      369.41      4.63 o
  -9   3   4      835.16      845.72      9.61 o
  -8   3   4      541.47      591.94      5.61 o
  -7   3   4      200.50      164.55      2.61 o
  -6   3   4      526.09      560.67      4.08 o
  -5   3   4        4.47        6.15      0.89 o
  -4   3   4     3061.60     3332.83     25.33 o
  -3   3   4      444.05      481.58      3.93 o
  -2   3   4      445.33      437.42      3.26 o
  -1   3   4     4291.31     4098.98     56.78 o
   0   3   4      549.52      500.23      4.62 o
   1   3   4     5164.54     5035.85     43.68 o
   2   3   4      273.15      287.11      2.24 o
   3   3   4     2649.17     2671.66     20.59 o
   4   3   4       42.53       39.05      0.98 o
   5   3   4       50.76       33.12      0.88 o
   6   3   4        6.74        4.53      0.70 o
   7   3   4       80.25       77.86      2.49 o
   8   3   4       10.14        9.40      0.88 o
   9   3   4      101.09      110.93      1.72 o
  10   3   4      137.72      123.96      1.99 o
  11   3   4       48.13       50.11      1.38 o
  12   3   4      395.01      411.38      5.57 o
  13   3   4       24.79       26.51      2.40 o
  14   3   4       54.01       51.62      2.21 o
 -16   4   4        5.24        1.71      1.50 o
 -15   4   4       46.53       54.20      6.81 o
 -14   4   4        8.34        9.65      2.27 o
 -13   4   4       94.58       92.43      3.48 o
 -12   4   4       10.13       12.40      1.99 o
 -11   4   4      738.60      780.62      9.17 o
 -10   4   4     2119.81     2192.26     22.08 o
  -9   4   4        2.86        2.08      1.31 o
  -8   4   4       27.59       22.46      1.77 o
  -7   4   4       29.59       23.91      1.73 o
  -6   4   4     2472.81     2467.89     21.33 o
  -5   4   4      970.16     1067.82      7.42 o
  -4   4   4        1.25        0.13      0.91 o
  -3   4   4       24.83       29.55      1.13 o
  -2   4   4      772.67      756.69      5.87 o
  -1   4   4    12231.07    11960.46    126.18 o
   0   4   4       26.05        3.96      0.87 o
   1   4   4     2238.50     2408.93     17.73 o
   2   4   4      529.60      416.16      3.86 o
   3   4   4     2203.04     2342.87     16.98 o
   4   4   4     1221.38     1188.11      8.31 o
   5   4   4        3.61        1.26      0.65 o
   6   4   4        5.85       10.94      0.74 o
   7   4   4       28.92       23.56      0.94 o
   8   4   4      664.00      669.60      5.37 o
   9   4   4      335.61      350.36      3.45 o
  10   4   4      489.63      479.40      6.91 o
  11   4   4        6.21        4.97      0.73 o
  12   4   4       37.45       32.61      2.19 o
  13   4   4       85.83       89.40      2.80 o
  14   4   4        3.04        1.63      1.69 o
 -16   5   4        6.21        6.16      4.18 o
 -15   5   4       33.27       23.75      6.08 o
 -14   5   4       36.81       18.25      2.35 o
 -13   5   4      134.99      155.87      3.91 o
 -12   5   4       16.06       19.24      2.40 o
 -11   5   4       69.71       62.46      2.78 o
 -10   5   4      838.31      787.05     10.99 o
  -9   5   4      689.43      701.19      8.07 o
  -8   5   4      171.14      173.55      3.12 o
  -7   5   4       32.23       50.60      1.23 o
  -6   5   4        5.74        5.28      0.85 o
  -5   5   4      254.69      278.04      2.53 o
  -4   5   4       53.25       51.53      1.22 o
  -3   5   4     6892.18     7550.80     72.14 o
  -2   5   4     1810.77     1796.72     13.73 o
  -1   5   4      322.81      306.43      3.06 o
   0   5   4      279.64      251.48      2.66 o
   1   5   4     3784.02     4128.67     33.71 o
   2   5   4        0.66        0.80      0.64 o
   3   5   4      799.07      814.21      6.10 o
   4   5   4      297.06      425.25      3.55 o
   5   5   4      408.16      414.12      3.64 o
   6   5   4      545.34      581.59      5.63 o
   7   5   4       44.99       49.60      1.28 o
   8   5   4      106.23       93.42      1.70 o
   9   5   4        5.74        3.46      0.87 o
  10   5   4      992.60     1013.12     15.09 o
  11   5   4      156.29      145.71      4.47 o
  12   5   4      350.68      341.88      7.39 o
  13   5   4      191.88      180.61      3.84 o
 -15   6   4       49.62       48.50      5.36 o
 -14   6   4       46.04       46.32      3.21 o
 -13   6   4       28.43       25.27      2.25 o
 -12   6   4       86.89       77.75      3.70 o
 -11   6   4       59.63       50.38      2.44 o
 -10   6   4        0.24       -0.31      1.42 o
  -9   6   4       51.20       72.67      3.25 o
  -8   6   4       96.90       71.39      2.85 o
  -7   6   4      706.98      805.38      6.45 o
  -6   6   4      143.69      132.33      2.22 o
  -5   6   4       46.37       58.77      1.66 o
  -4   6   4      158.93      163.01      2.37 o
  -3   6   4      134.93      106.42      1.87 o
  -2   6   4       12.78        6.58      0.93 o
  -1   6   4       66.57      120.64      1.73 o
   0   6   4      186.92      202.83      2.50 o
   1   6   4     4894.77     5351.79     46.75 o
   2   6   4      361.50      322.09      3.03 o
   3   6   4      665.71      644.26      5.40 o
   4   6   4     1780.36     1758.67     14.09 o
   5   6   4        0.79       -0.09      0.78 o
   6   6   4      499.84      531.88      5.00 o
   7   6   4      102.82       96.21      1.63 o
   8   6   4      561.96      527.68      4.59 o
   9   6   4       22.05       23.21      1.81 o
  10   6   4       69.16       62.75      1.86 o
  11   6   4      134.37      125.23      3.02 o
  12   6   4       13.14       17.86      1.77 o
  13   6   4      256.42      287.55      8.14 o
 -14   7   4       33.70       38.88      3.52 o
 -13   7   4        7.00        6.43      1.94 o
 -12   7   4      209.52      232.03      6.76 o
 -11   7   4        0.71        0.58      1.51 o
 -10   7   4        5.08        6.20      1.92 o
  -9   7   4      206.25      225.37      4.57 o
  -8   7   4        9.36       14.10      0.74 o
  -7   7   4      741.45      764.70      7.06 o
  -6   7   4      903.36      912.91      7.50 o
  -5   7   4      303.27      320.92      3.46 o
  -4   7   4     1425.49     1478.96     12.23 o
  -3   7   4      403.15      411.98      4.16 o
  -2   7   4       90.84       75.50      1.53 o
  -1   7   4      208.31      282.24      3.19 o
   0   7   4      551.65      540.51      4.67 o
   1   7   4     1079.79     1066.46      8.27 o
   2   7   4     1169.92     1107.55      8.77 o
   3   7   4       49.78       82.20      1.83 o
   4   7   4      678.52      697.54      5.61 o
   5   7   4      705.99      710.67      6.67 o
   6   7   4        6.22        1.51      0.85 o
   7   7   4       47.92       47.24      1.29 o
   8   7   4      160.30      161.43      1.86 o
   9   7   4      251.55      290.37      4.95 o
  10   7   4      167.10      182.71      3.85 o
  11   7   4        0.46        0.81      1.39 o
  12   7   4      132.60      135.99      3.54 o
 -14   8   4        1.86        3.37      2.29 o
 -13   8   4       29.79       21.00      2.93 o
 -12   8   4       48.11       47.87      4.08 o
 -11   8   4       39.88       33.28      2.50 o
 -10   8   4      130.12      126.19      4.22 o
  -9   8   4      196.42      202.42      4.41 o
  -8   8   4      111.04      119.24      1.69 o
  -7   8   4      651.64      663.23      7.36 o
  -6   8   4      990.78      989.30      8.20 o
  -5   8   4      445.00      425.94      4.20 o
  -4   8   4      179.70      181.47      2.97 o
  -3   8   4       45.01       56.10      1.85 o
  -2   8   4      698.33      638.69      8.59 o
  -1   8   4       44.79       48.38      1.66 o
   0   8   4      859.03      808.40      7.04 o
   1   8   4       23.62       19.07      1.18 o
   2   8   4       13.29       11.70      1.26 o
   3   8   4      762.04      749.65      6.70 o
   4   8   4       15.46       23.50      1.15 o
   5   8   4       88.08       90.61      1.82 o
   6   8   4        8.39        8.67      1.20 o
   7   8   4       18.81       10.48      1.28 o
   8   8   4       11.76       13.14      1.22 o
   9   8   4       14.41       10.97      1.11 o
  10   8   4       26.64       24.83      1.73 o
  11   8   4       17.73       21.38      1.52 o
  12   8   4       45.49       36.49      4.23 o
 -13   9   4       82.53       93.07      3.76 o
 -12   9   4       13.81       16.00      2.68 o
 -11   9   4        6.44        4.52      2.27 o
 -10   9   4        6.85       13.15      2.36 o
  -9   9   4        0.38        0.31      0.65 o
  -8   9   4      198.99      190.00      2.94 o
  -7   9   4       10.22       24.25      1.58 o
  -6   9   4     1088.11      994.84     10.40 o
  -5   9   4      394.51      429.49      4.46 o
  -4   9   4       16.08       16.94      1.60 o
  -3   9   4      128.60      132.83      2.49 o
  -2   9   4      368.70      373.80      4.00 o
  -1   9   4     1155.47     1131.70     11.56 o
   0   9   4     2031.17     1966.93     17.33 o
   1   9   4      803.50      737.35      6.87 o
   2   9   4        5.80        7.59      1.24 o
   3   9   4      131.78      110.64      1.85 o
   4   9   4      104.44       79.76      1.67 o
   5   9   4       11.61        4.32      1.02 o
   6   9   4      946.16      840.14      7.09 o
   7   9   4        6.34        7.83      1.06 o
   8   9   4       22.71       19.09      0.95 o
   9   9   4      273.49      269.07      5.11 o
  10   9   4       28.59       29.11      1.98 o
  11   9   4        4.69        3.99      3.59 o
 -12  10   4       78.16      108.88      3.98 o
 -11  10   4       15.47       12.81      2.14 o
 -10  10   4        1.73        4.46      2.42 o
  -9  10   4       72.61       70.59      3.51 o
  -8  10   4      269.79      283.63      5.39 o
  -7  10   4        2.05       -0.54      1.00 o
  -6  10   4       43.84       45.98      2.09 o
  -5  10   4     2838.90     2842.08     25.71 o
  -4  10   4      255.05      227.02      3.33 o
  -3  10   4      571.52      589.40      6.04 o
  -2  10   4      477.84      479.28      5.67 o
  -1  10   4      823.72      841.15      7.62 o
   0  10   4      178.90      185.20      3.30 o
   1  10   4      466.03      448.30      4.57 o
   2  10   4      257.22      224.32      3.39 o
   3  10   4       46.16       41.95      1.62 o
   4  10   4      291.80      279.60      3.53 o
   5  10   4       20.02       15.76      1.07 o
   6  10   4       25.35       30.10      1.54 o
   7  10   4       59.71       63.97      1.79 o
   8  10   4       79.97       64.84      1.68 o
   9  10   4        5.51        4.73      3.21 o
  10  10   4        0.33        3.08      3.51 o
 -11  11   4        0.92        2.52      2.26 o
 -10  11   4       26.06       15.02      2.31 o
  -9  11   4        6.47        4.70      1.99 o
  -8  11   4      133.71      167.28      4.83 o
  -7  11   4        0.05        0.31      1.09 o
  -6  11   4      185.97      166.44      2.67 o
  -5  11   4        0.06        1.60      1.31 o
  -4  11   4      143.11      134.38      3.09 o
  -3  11   4        8.87       12.72      1.49 o
  -2  11   4       52.00       47.82      2.25 o
  -1  11   4       86.30       74.57      2.06 o
   0  11   4      235.65      231.09      3.24 o
   1  11   4       48.91       53.21      2.06 o
   2  11   4      105.13      120.60      2.78 o
   3  11   4        6.22        5.94      1.36 o
   4  11   4      764.08      701.28      7.07 o
   5  11   4        5.19       19.02      1.73 o
   6  11   4      436.89      440.63      5.22 o
   7  11   4        1.31       -0.17      1.23 o
   8  11   4        8.21        6.37      3.39 o
   9  11   4      107.10      113.60      6.17 o
  -9  12   4       14.86       10.64      2.50 o
  -8  12   4        6.91        6.87      2.38 o
  -7  12   4      195.02      179.53      3.40 o
  -6  12   4       21.30       18.89      1.57 o
  -5  12   4      505.35      533.13      6.78 o
  -4  12   4       11.04       17.88      1.94 o
  -3  12   4      140.09      150.37      3.75 o
  -2  12   4        0.13        0.10      1.30 o
  -1  12   4      101.62      104.95      2.77 o
   0  12   4      288.85      313.79      4.77 o
   1  12   4      166.55      163.69      3.50 o
   2  12   4        0.01        0.15      1.19 o
   3  12   4      106.90      111.05      2.45 o
   4  12   4       12.20       13.38      1.78 o
   5  12   4        2.64        1.57      1.22 o
   6  12   4       13.50       14.42      1.67 o
   7  12   4      141.28      157.40      6.87 o
  -7  13   4       69.03       61.20      3.13 o
  -6  13   4        7.40        9.70      1.42 o
  -5  13   4       12.11       15.58      1.85 o
  -4  13   4        5.18        4.84      1.69 o
  -3  13   4       34.18       40.97      2.40 o
  -2  13   4      101.46      111.67      3.04 o
  -1  13   4       66.81       63.20      2.26 o
   0  13   4       76.38       82.84      2.40 o
   1  13   4        4.64        3.67      1.55 o
   2  13   4        0.10        0.02      1.35 o
   3  13   4      152.28      169.52      3.14 o
   4  13   4        9.51       11.92      1.44 o
   5  13   4        0.00        0.84      2.04 o
  -4  14   4       72.88       75.70      2.79 o
  -3  14   4       10.70       15.72      2.03 o
  -2  14   4        0.48        0.74      1.64 o
  -1  14   4       40.37       43.64      2.39 o
   0  14   4       13.31       21.44      1.82 o
   1  14   4        6.36        9.26      1.55 o
   2  14   4       28.48       38.72      4.17 o
 -17   1   5       17.53       23.58      3.80 o
 -16   1   5        8.45        4.57      3.22 o
 -15   1   5        2.89        5.11      1.21 o
 -14   1   5        4.14        3.73      0.71 o
 -13   1   5      152.49      143.10      3.06 o
 -12   1   5       74.14       50.64      1.50 o
 -11   1   5        1.26        4.31      0.87 o
 -10   1   5        1.02        1.28      0.78 o
  -9   1   5      337.04      354.59      3.51 o
  -8   1   5      664.73      672.66      6.92 o
  -7   1   5     1453.23     1562.91     11.71 o
  -6   1   5     4632.26     4830.75     56.46 o
  -5   1   5      290.59      213.18      2.31 o
  -4   1   5     2560.30     2753.72     19.74 o
  -3   1   5     7402.91     6808.09     59.71 o
  -2   1   5     5709.74     5239.96     43.15 o
  -1   1   5      863.43      935.45      6.82 o
   0   1   5     1776.60     1800.70     18.90 o
   1   1   5     9502.09     9562.52     92.56 o
   2   1   5        0.27        1.14      0.58 o
   3   1   5      658.22      782.54      5.34 o
   4   1   5       93.79       78.62      1.35 o
   5   1   5      633.70      639.26      4.94 o
   6   1   5      821.89      764.87      5.87 o
   7   1   5      346.38      332.16      3.76 o
   8   1   5      290.24      286.17      2.98 o
   9   1   5      220.67      225.10      3.64 o
  10   1   5      335.98      327.88      3.54 o
  11   1   5     1065.34     1114.08      9.42 o
  12   1   5        0.14       -0.47      1.02 o
  13   1   5       28.57       29.20      1.39 o
  14   1   5       26.96       26.12      1.82 o
 -16   2   5       10.89        5.92      1.67 o
 -15   2   5        0.01        1.14      1.09 o
 -14   2   5       88.39       92.29      2.61 o
 -13   2   5      351.09      346.22      5.04 o
 -12   2   5      225.30      194.99      3.32 o
 -11   2   5      456.05      425.59      6.88 o
 -10   2   5       43.82       21.09      0.65 o
  -9   2   5      485.70      519.68      4.69 o
  -8   2   5      473.34      471.65      3.81 o
  -7   2   5     2941.60     3158.07     35.80 o
  -6   2   5        3.37        1.65      0.86 o
  -5   2   5     2136.34     2197.23     21.84 o
  -4   2   5     2822.91     3055.19     38.02 o
  -3   2   5     4110.66     4046.92     31.85 o
  -2   2   5     5205.13     5053.69     87.71 o
  -1   2   5     4945.08     5053.49     40.96 o
   0   2   5       28.38       35.87      1.19 o
   1   2   5     7956.90     8031.68     87.50 o
   2   2   5     1769.24     1781.95     27.53 o
   3   2   5     3147.62     3104.24     55.67 o
   4   2   5     7215.09     7581.37    128.92 o
   5   2   5      632.41      608.95      8.62 o
   6   2   5      260.71      273.06      2.56 o
   7   2   5      743.26      721.76      5.77 o
   8   2   5       16.75       24.33      1.17 o
   9   2   5     1141.11     1157.19      9.25 o
  10   2   5        0.09        1.58      0.89 o
  11   2   5      269.08      268.31      4.21 o
  12   2   5      117.26      128.30      2.73 o
  13   2   5        1.60        0.43      1.33 o
  14   2   5        0.31        0.13      1.15 o
 -16   3   5        6.41        5.51      2.19 o
 -15   3   5       40.75       53.04      4.99 o
 -14   3   5       65.83       71.09      2.69 o
 -13   3   5       39.46       40.63      2.24 o
 -12   3   5        0.09        0.20      1.42 o
 -11   3   5        6.16        4.47      1.39 o
 -10   3   5       31.61       30.78      1.93 o
  -9   3   5       69.89       60.72      2.40 o
  -8   3   5       35.12       45.13      1.50 o
  -7   3   5      149.51      133.20      1.90 o
  -6   3   5      647.58      653.63      4.69 o
  -5   3   5     1795.77     1757.85     20.65 o
  -4   3   5     1755.83     1717.11     12.50 o
  -3   3   5        5.68       25.59      1.11 o
  -2   3   5    11127.40    10659.94    108.15 o
  -1   3   5     1971.51     1887.68     12.77 o
   0   3   5     3393.98     3460.32     38.90 o
   1   3   5      156.93      129.46      2.53 o
   2   3   5      477.78      366.53      3.81 o
   3   3   5     2243.14     2518.04     18.15 o
   4   3   5     2076.45     2310.73     16.53 o
   5   3   5      826.86      804.73      5.80 o
   6   3   5      480.51      456.26      3.96 o
   7   3   5     4675.24     4668.18     49.76 o
   8   3   5      226.85      213.38      4.22 o
   9   3   5      150.75      155.77      2.00 o
  10   3   5       58.48       54.80      1.74 o
  11   3   5       20.54       16.40      1.04 o
  12   3   5      236.38      233.87      4.75 o
  13   3   5       19.27       22.27      2.13 o
  14   3   5       12.91       10.65      1.47 o
 -16   4   5       52.77       61.84      5.44 o
 -15   4   5        0.40        3.65      1.80 o
 -14   4   5        0.21       -0.23      1.71 o
 -13   4   5      205.74      209.92      4.00 o
 -12   4   5      330.41      327.41      5.37 o
 -11   4   5       49.58       38.16      2.38 o
 -10   4   5      332.85      364.58      5.36 o
  -9   4   5      322.53      298.39      5.60 o
  -8   4   5      525.26      525.04      7.58 o
  -7   4   5     2325.89     2449.87     21.99 o
  -6   4   5      464.90      471.29      4.50 o
  -5   4   5     1298.52     1302.18     10.06 o
  -4   4   5     2143.66     2308.04     17.09 o
  -3   4   5     2914.96     3063.07     23.55 o
  -2   4   5      273.15      256.84      2.60 o
  -1   4   5     1482.21     1560.17     19.37 o
   0   4   5     1899.04     1956.40     14.19 o
   1   4   5      103.62      120.71      1.14 o
   2   4   5     1614.89     1604.40     12.03 o
   3   4   5        0.51        1.69      0.52 o
   4   4   5        0.65        3.57      0.62 o
   5   4   5      211.43      175.04      2.47 o
   6   4   5        7.16       10.75      0.86 o
   7   4   5       67.83       71.30      1.77 o
   8   4   5      137.17      125.58      1.81 o
   9   4   5       56.80       56.46      1.54 o
  10   4   5       93.16       87.50      1.87 o
  11   4   5        4.34        3.37      0.83 o
  12   4   5        0.62        1.06      1.09 o
  13   4   5       22.68       21.12      2.35 o
 -16   5   5       15.92        4.57      2.06 o
 -15   5   5       45.82       52.18      9.79 o
 -14   5   5       30.89       36.25      5.14 o
 -13   5   5       43.97       51.03      2.65 o
 -12   5   5       55.08       72.15      2.85 o
 -11   5   5        7.69       14.69      2.04 o
 -10   5   5      169.21      175.30      4.47 o
  -9   5   5        0.41        0.30      1.92 o
  -8   5   5        0.24        0.53      0.55 o
  -7   5   5      734.77      710.88      5.46 o
  -6   5   5      556.51      504.32      4.63 o
  -5   5   5      831.57      844.35      6.11 o
  -4   5   5      361.29      349.47      2.99 o
  -3   5   5       32.92       48.09      1.61 o
  -2   5   5       96.65      110.01      1.96 o
  -1   5   5      506.12      495.17      4.24 o
   0   5   5      307.52      345.08      4.07 o
   1   5   5      366.78      333.98      3.11 o
   2   5   5     4682.50     4735.85     46.57 o
   3   5   5     1734.19     1591.62     13.66 o
   4   5   5      132.46      112.89      1.50 o
   5   5   5        4.20        5.02      0.65 o
   6   5   5        0.08        0.97      0.69 o
   7   5   5      415.56      376.06      5.21 o
   8   5   5       28.64       22.35      1.54 o
   9   5   5       15.60       13.11      0.89 o
  10   5   5       19.97       17.98      0.85 o
  11   5   5      209.17      202.53      3.22 o
  12   5   5       66.54       69.04      2.13 o
  13   5   5        5.79        2.21      1.20 o
 -15   6   5       12.08        7.57      2.37 o
 -14   6   5        1.02        1.83      2.16 o
 -13   6   5        0.10        0.79      1.67 o
 -12   6   5      264.37      258.61      5.97 o
 -11   6   5      164.87      186.98      4.49 o
 -10   6   5      486.87      525.67      6.86 o
  -9   6   5     3189.23     3177.38     33.64 o
  -8   6   5       81.63       81.36      1.31 o
  -7   6   5      171.13      175.06      2.14 o
  -6   6   5      244.70      248.06      3.07 o
  -5   6   5       18.44       16.74      1.21 o
  -4   6   5      134.99      113.94      1.78 o
  -3   6   5       15.18       17.91      1.24 o
  -2   6   5     1909.23     2091.11     16.05 o
  -1   6   5      346.71      333.20      3.02 o
   0   6   5      149.16      156.90      2.11 o
   1   6   5      561.32      512.23      4.20 o
   2   6   5      176.53      188.56      1.95 o
   3   6   5        7.33        7.10      0.78 o
   4   6   5     1173.17     1137.11      8.43 o
   5   6   5     1430.80     1416.14     12.80 o
   6   6   5      836.68      811.56      8.10 o
   7   6   5       53.27       57.24      1.33 o
   8   6   5       24.73       26.38      1.28 o
   9   6   5       34.05       32.12      1.64 o
  10   6   5       37.84       37.54      1.63 o
  11   6   5       12.33        9.27      1.41 o
  12   6   5        1.00        1.87      1.27 o
  13   6   5       21.62       25.70      3.42 o
 -15   7   5       49.92       61.19      3.43 o
 -14   7   5       19.90       22.05      2.63 o
 -13   7   5       20.10       14.96      2.58 o
 -12   7   5       67.20       72.27      8.49 o
 -11   7   5      414.23      400.69      5.77 o
 -10   7   5       62.49       54.46      2.90 o
  -9   7   5        0.35       -1.75      1.75 o
  -8   7   5      595.84      620.33      7.21 o
  -7   7   5     1021.15      996.13      8.60 o
  -6   7   5     1150.80     1162.94      9.90 o
  -5   7   5      147.83      155.18      2.63 o
  -4   7   5     1443.70     1409.40     13.26 o
  -3   7   5       38.04       25.73      1.40 o
  -2   7   5      245.23      250.76      2.81 o
  -1   7   5       67.91       50.82      1.42 o
   0   7   5      650.36      651.36      5.05 o
   1   7   5      264.65      276.72      2.70 o
   2   7   5        0.16        0.82      0.86 o
   3   7   5        1.23        0.56      0.82 o
   4   7   5        5.20        5.05      0.72 o
   5   7   5      126.79      134.82      1.81 o
   6   7   5        3.57        2.74      0.78 o
   7   7   5      446.18      418.82      4.01 o
   8   7   5       47.49       37.83      1.28 o
   9   7   5        2.56        3.03      0.91 o
  10   7   5      139.40      145.92      2.84 o
  11   7   5       32.59       35.72      2.20 o
  12   7   5       46.21       30.37      3.71 o
 -14   8   5       38.35       35.84      3.30 o
 -13   8   5        2.03        0.06      1.52 o
 -12   8   5        7.43        7.62      2.37 o
 -11   8   5      254.42      230.54      5.10 o
 -10   8   5        1.11        3.31      1.79 o
  -9   8   5       57.38       66.06      1.98 o
  -8   8   5      160.23      174.58      2.61 o
  -7   8   5        8.97        6.97      1.25 o
  -6   8   5      485.35      493.74      4.64 o
  -5   8   5     1258.81     1187.89      9.79 o
  -4   8   5      204.26      223.38      2.90 o
  -3   8   5      800.51      785.95      6.66 o
  -2   8   5       77.42       66.39      2.12 o
  -1   8   5     1206.22     1167.01     10.06 o
   0   8   5     1405.94     1365.91     12.11 o
   1   8   5       12.82       12.28      0.96 o
   2   8   5        0.90        1.09      0.69 o
   3   8   5      187.22      202.58      2.86 o
   4   8   5      573.92      556.98      5.36 o
   5   8   5       38.60       40.73      1.79 o
   6   8   5      128.57      113.98      1.94 o
   7   8   5       89.30       77.59      1.93 o
   8   8   5      302.79      308.77      5.36 o
   9   8   5       16.79       20.59      1.47 o
  10   8   5      171.32      179.93      6.32 o
  11   8   5      140.61      150.79      5.67 o
 -13   9   5        0.01       -0.12      1.82 o
 -12   9   5       46.53       72.22      4.58 o
 -11   9   5       19.49       34.48      3.00 o
 -10   9   5      250.92      270.03      5.22 o
  -9   9   5        0.34        0.34      0.99 o
  -8   9   5      317.84      308.82      3.37 o
  -7   9   5        2.92        1.73      0.84 o
  -6   9   5        0.80        4.04      1.28 o
  -5   9   5       72.70       77.55      2.31 o
  -4   9   5      823.40      837.50      7.36 o
  -3   9   5      135.46      121.63      2.62 o
  -2   9   5        1.82        4.10      1.28 o
  -1   9   5       36.19       34.69      1.72 o
   0   9   5      875.60      887.89      8.07 o
   1   9   5     2054.54     2060.57     17.84 o
   2   9   5       37.73       37.09      1.81 o
   3   9   5      146.22      130.60      2.12 o
   4   9   5        4.30        6.79      0.95 o
   5   9   5       71.61       68.80      1.50 o
   6   9   5       27.59       26.32      1.27 o
   7   9   5        1.46        0.53      0.71 o
   8   9   5       27.09       19.02      1.15 o
   9   9   5       38.46       53.02      5.75 o
  10   9   5       24.50       22.91      6.87 o
  11   9   5      142.95      137.53      6.44 o
 -12  10   5        0.08       -0.23      1.69 o
 -11  10   5        5.87        1.14      1.98 o
 -10  10   5       16.41       16.05      3.05 o
  -9  10   5        3.49        4.97      2.16 o
  -8  10   5       26.21       30.06      1.91 o
  -7  10   5      309.63      299.54      5.39 o
  -6  10   5        1.53        1.13      1.08 o
  -5  10   5        1.40        2.59      1.39 o
  -4  10   5      146.55      152.02      3.04 o
  -3  10   5        6.51        4.76      1.68 o
  -2  10   5      267.62      281.33      4.13 o
  -1  10   5      321.94      316.94      3.86 o
   0  10   5        6.12        5.43      1.14 o
   1  10   5       12.48       12.36      1.18 o
   2  10   5        0.92        3.40      1.19 o
   3  10   5        1.07        1.36      0.80 o
   4  10   5      160.82      149.26      2.41 o
   5  10   5        0.54       -0.12      0.76 o
   6  10   5       14.20       12.66      1.23 o
   7  10   5      123.53      112.80      3.46 o
   8  10   5       47.69       58.17      2.95 o
   9  10   5        0.77       -1.37      3.16 o
  10  10   5        2.19       -0.47      3.02 o
 -11  11   5        0.30        1.53      2.13 o
 -10  11   5       13.02       11.83      2.56 o
  -9  11   5        0.10        2.95      2.07 o
  -8  11   5       36.49       36.19      1.72 o
  -7  11   5       26.19       16.95      1.37 o
  -6  11   5       52.56       40.19      2.25 o
  -5  11   5       19.12       26.23      1.64 o
  -4  11   5       17.55       16.03      1.80 o
  -3  11   5        1.72        3.89      1.42 o
  -2  11   5       13.76       11.53      1.50 o
  -1  11   5      218.63      205.63      3.63 o
   0  11   5      164.62      161.58      2.97 o
   1  11   5      509.55      482.60      5.66 o
   2  11   5      379.85      375.82      4.58 o
   3  11   5        3.98        5.35      1.13 o
   4  11   5        0.10       -0.61      0.89 o
   5  11   5       25.31       24.13      1.60 o
   6  11   5       13.97       17.46      1.73 o
   7  11   5       18.41       18.25      1.55 o
   8  11   5        8.86       13.96      3.47 o
  -9  12   5        0.53        1.16      2.06 o
  -8  12   5       22.29       24.99      2.76 o
  -7  12   5       64.88       58.70      2.46 o
  -6  12   5      128.74      135.14      3.34 o
  -5  12   5       61.78       45.67      2.23 o
  -4  12   5        3.60        2.56      1.33 o
  -3  12   5        0.47        3.35      1.61 o
  -2  12   5       41.38       38.12      2.08 o
  -1  12   5       69.03       61.26      2.24 o
   0  12   5      343.53      308.57      4.49 o
   1  12   5       69.96       62.43      2.17 o
   2  12   5        0.52        0.45      0.90 o
   3  12   5        0.18        0.08      0.86 o
   4  12   5      183.22      166.29      3.47 o
   5  12   5       39.20       27.89      2.42 o
   6  12   5       40.74       40.35      2.44 o
   7  12   5       29.00       28.77      5.34 o
  -7  13   5        4.29       -0.30      2.05 o
  -6  13   5        9.85        8.98      1.76 o
  -5  13   5        2.45       -0.23      1.13 o
  -4  13   5      113.14      120.65      2.96 o
  -3  13   5       90.05      101.58      2.69 o
  -2  13   5       48.38       54.25      4.00 o
  -1  13   5       73.50       75.10      3.07 o
   0  13   5      103.23      113.37      3.28 o
   1  13   5       24.77       19.72      1.52 o
   2  13   5        0.86        2.18      1.24 o
   3  13   5        0.01        0.89      1.17 o
   4  13   5       25.93       35.31      2.45 o
   5  13   5        1.73        2.60      2.26 o
  -4  14   5        1.32       -0.41      1.26 o
  -3  14   5        5.09        5.37      2.07 o
  -2  14   5       49.18       55.48      2.71 o
  -1  14   5       25.96       32.38      2.44 o
   0  14   5        0.12        1.05      1.47 o
   1  14   5       94.92       97.77      2.93 o
 -17   0   6       28.91       19.24      5.81 o
 -16   0   6       98.73       70.66      7.27 o
 -15   0   6       28.28       16.08      1.84 o
 -14   0   6       35.51       46.25      3.61 o
 -13   0   6      138.64      135.29      3.22 o
 -12   0   6      793.93      747.79     19.19 o
 -11   0   6       73.85       70.34      4.87 o
 -10   0   6      297.15      276.07      7.82 o
  -9   0   6      457.05      458.73      9.53 o
  -8   0   6     3001.90     3188.65     41.94 o
  -7   0   6     1186.84     1385.52     15.99 o
  -6   0   6    11926.13    11955.89    201.87 o
  -5   0   6     1001.67      981.91     10.07 o
  -4   0   6      199.73      166.88      3.03 o
  -3   0   6       17.88       46.46      1.77 o
  -2   0   6       14.54       24.54      1.47 o
  -1   0   6      910.40      871.95      8.70 o
   0   0   6     8676.81     8112.61    124.28 o
   1   0   6       23.27        8.82      4.53 o
   2   0   6    22425.61    21032.31    376.00 o
   3   0   6      863.26     1189.48     19.12 o
   4   0   6     2349.80     2483.86     68.55 o
   5   0   6      185.76      191.94      3.03 o
   6   0   6      946.12     1009.96     23.30 o
   7   0   6      514.01      536.45      5.84 o
   8   0   6      308.76      316.64      4.77 o
   9   0   6      806.14      790.13     12.64 o
  10   0   6      211.37      211.26      4.04 o
  11   0   6      666.49      674.99     25.26 o
  12   0   6       97.26      112.67      2.90 o
  13   0   6      114.80      121.00      3.38 o
  14   0   6      131.46      121.73      5.73 o
 -17   1   6       18.26       16.29      4.37 o
 -16   1   6       10.40       11.35      3.26 o
 -15   1   6       28.00       37.55      2.65 o
 -14   1   6       79.78       70.57      2.67 o
 -13   1   6      626.76      594.74      6.15 o
 -12   1   6      143.86      162.28      2.69 o
 -11   1   6       51.25       40.96      1.35 o
 -10   1   6        1.44        3.98      0.97 o
  -9   1   6     2692.30     2631.50     22.44 o
  -8   1   6      162.39      127.53      1.78 o
  -7   1   6     4510.48     4314.06     45.79 o
  -6   1   6        5.23        1.96      0.91 o
  -5   1   6      617.41      751.79      6.91 o
  -4   1   6       33.31       36.63      1.28 o
  -3   1   6     6147.92     5805.98     49.53 o
  -2   1   6     2222.86     2122.79     14.58 o
  -1   1   6      280.04      292.88      2.32 o
   0   1   6     3830.63     3959.50     31.26 o
   1   1   6       12.89        3.92      0.74 o
   2   1   6       70.92       46.41      1.43 o
   3   1   6       31.05       44.42      1.81 o
   4   1   6      183.92      190.18      2.31 o
   5   1   6      513.25      525.42      3.93 o
   6   1   6     1772.38     1782.20     14.77 o
   7   1   6      276.52      302.97      2.84 o
   8   1   6       15.16       15.60      1.36 o
   9   1   6        1.23        1.04      1.02 o
  10   1   6      102.29       97.85      2.32 o
  11   1   6       16.26       12.52      1.47 o
  12   1   6      129.89      127.27      2.63 o
  13   1   6        1.36        1.41      0.96 o
  14   1   6       19.78       22.45      1.68 o
 -17   2   6        4.24        4.62      2.87 o
 -16   2   6       20.21       14.94      2.45 o
 -15   2   6       13.53       11.08      1.60 o
 -14   2   6        3.79        2.76      1.34 o
 -13   2   6       40.13       41.49      1.96 o
 -12   2   6       72.68       65.76      2.73 o
 -11   2   6       15.77        9.53      0.95 o
 -10   2   6       56.09       58.97      1.50 o
  -9   2   6        5.85        4.47      0.56 o
  -8   2   6        0.77        1.15      0.64 o
  -7   2   6      324.97      310.94      3.16 o
  -6   2   6      958.16     1055.70      8.42 o
  -5   2   6       78.31      128.76      1.83 o
  -4   2   6     3351.28     3461.16     28.05 o
  -3   2   6       63.92       90.87      1.58 o
  -2   2   6     1714.50     1703.80     11.85 o
  -1   2   6      440.72      429.10      3.21 o
   0   2   6     9599.39     9332.46    114.09 o
   1   2   6      666.24      690.76      9.49 o
   2   2   6     3331.63     3641.14     31.58 o
   3   2   6      554.47      513.67      3.65 o
   4   2   6      841.07      898.74      6.52 o
   5   2   6     1270.47     1299.46      9.14 o
   6   2   6      347.07      314.14      3.07 o
   7   2   6      116.34      149.96      2.14 o
   8   2   6      311.21      317.50      4.22 o
   9   2   6      491.56      522.74      5.64 o
  10   2   6        0.73        1.07      1.12 o
  11   2   6      161.92      162.55      2.31 o
  12   2   6       26.70       32.14      1.85 o
  13   2   6        1.87        3.25      1.55 o
 -16   3   6        1.71        4.37      1.61 o
 -15   3   6        0.09       -0.19      1.27 o
 -14   3   6       55.81       62.34      2.79 o
 -13   3   6        2.80        4.79      2.45 o
 -12   3   6      104.88      105.81      2.83 o
 -11   3   6       52.98       46.34      2.29 o
 -10   3   6       21.09       27.80      2.10 o
  -9   3   6       50.81       40.04      1.04 o
  -8   3   6       20.08       29.14      1.08 o
  -7   3   6       20.26       13.99      0.69 o
  -6   3   6      215.55      223.13      3.24 o
  -5   3   6      102.16       84.24      1.78 o
  -4   3   6     8420.91     8648.50    102.94 o
  -3   3   6      349.51      425.37      3.61 o
  -2   3   6      381.47      434.04      3.47 o
  -1   3   6      375.97      429.89      4.96 o
   0   3   6      153.95      180.94      2.25 o
   1   3   6      426.95      451.70      4.93 o
   2   3   6      264.03      231.84      3.06 o
   3   3   6     2316.68     2380.28     22.24 o
   4   3   6       15.47        7.42      0.72 o
   5   3   6       63.01       70.83      1.43 o
   6   3   6     1125.98     1083.12     10.81 o
   7   3   6      933.10      958.13     13.57 o
   8   3   6      641.08      657.43      8.44 o
   9   3   6      251.22      261.52      3.64 o
  10   3   6       57.48       65.86      1.90 o
  11   3   6       24.94       27.04      1.14 o
  12   3   6       24.89       22.33      1.14 o
  13   3   6       10.54        8.58      1.34 o
 -16   4   6       67.56       66.74      3.21 o
 -15   4   6        8.30        6.50      2.19 o
 -14   4   6       37.63       32.79      2.27 o
 -13   4   6       41.51       70.68      3.30 o
 -12   4   6       18.93       34.12      2.32 o
 -11   4   6       44.25       48.50      2.43 o
 -10   4   6     1193.93     1156.75     11.80 o
  -9   4   6     3161.27     3213.68     33.45 o
  -8   4   6       82.22       93.72      1.50 o
  -7   4   6      452.24      486.67      3.85 o
  -6   4   6      155.26      166.90      2.12 o
  -5   4   6       22.99       20.54      1.10 o
  -4   4   6        1.67        1.57      0.74 o
  -3   4   6       75.71      131.68      1.68 o
  -2   4   6     4046.40     4164.60     56.68 o
  -1   4   6     1607.59     1634.01     12.55 o
   0   4   6      649.80      539.91      3.87 o
   1   4   6     4873.28     5138.78     51.88 o
   2   4   6     2410.77     2389.14     21.40 o
   3   4   6       58.06       43.65      1.81 o
   4   4   6        3.83       -0.04      0.45 o
   5   4   6        0.05        0.84      0.48 o
   6   4   6        9.36        7.81      0.93 o
   7   4   6      941.34      888.09     15.49 o
   8   4   6      415.01      411.62      6.08 o
   9   4   6      651.33      643.06      9.49 o
  10   4   6        1.10        2.37      0.81 o
  11   4   6      240.07      252.32      2.73 o
  12   4   6        0.55        1.04      1.11 o
  13   4   6       29.07       22.69      2.07 o
 -16   5   6       24.62       11.93      3.69 o
 -15   5   6      114.29      132.19      3.58 o
 -14   5   6      120.58      124.04      3.50 o
 -13   5   6        5.35        3.75      1.97 o
 -12   5   6      170.69      202.95      4.18 o
 -11   5   6       18.95       27.68      2.43 o
 -10   5   6     1985.54     2088.03     26.91 o
  -9   5   6     4035.31     4097.14     43.43 o
  -8   5   6     2065.97     1942.96     15.01 o
  -7   5   6     1949.15     1900.14     14.63 o
  -6   5   6     2266.00     2313.75     19.21 o
  -5   5   6        9.08       12.32      1.13 o
  -4   5   6      832.84      931.18      6.86 o
  -3   5   6      339.74      331.83      3.70 o
  -2   5   6      807.47     1004.74      7.68 o
  -1   5   6     2998.29     3353.90     26.70 o
   0   5   6      214.46      212.49      2.03 o
   1   5   6      578.63      526.13      3.81 o
   2   5   6      521.18      495.85      5.03 o
   3   5   6       79.35       87.70      2.49 o
   4   5   6     1252.17     1191.44     12.00 o
   5   5   6      148.55      154.88      2.99 o
   6   5   6       92.79       70.54      1.60 o
   7   5   6      781.68      773.09      7.78 o
   8   5   6      306.32      292.00      4.18 o
   9   5   6      540.47      511.05      7.36 o
  10   5   6        0.43        1.67      0.95 o
  11   5   6       12.46       10.70      1.67 o
  12   5   6       51.08       53.30      2.02 o
  13   5   6       52.18       63.35      5.45 o
 -15   6   6       20.96       23.44      3.10 o
 -14   6   6       10.27        5.01      1.92 o
 -13   6   6        4.57        6.71      2.49 o
 -12   6   6        3.05        2.41      1.61 o
 -11   6   6      152.34      157.72      4.30 o
 -10   6   6      371.32      378.05      6.32 o
  -9   6   6      749.36      718.02      9.20 o
  -8   6   6       39.26       58.99      1.52 o
  -7   6   6      296.68      259.44      2.88 o
  -6   6   6     1289.18     1291.62      9.74 o
  -5   6   6      127.94      133.95      2.14 o
  -4   6   6        3.05        1.35      0.79 o
  -3   6   6     1459.29     1501.22     11.60 o
  -2   6   6      497.62      486.16      4.81 o
  -1   6   6      347.72      347.29      3.74 o
   0   6   6      339.43      358.85      3.06 o
   1   6   6      328.84      374.12      3.09 o
   2   6   6      132.68      133.93      1.70 o
   3   6   6       47.54       58.25      1.26 o
   4   6   6       28.82       28.88      0.89 o
   5   6   6       94.02       98.93      3.05 o
   6   6   6      679.41      648.25      6.56 o
   7   6   6       40.67       39.26      1.30 o
   8   6   6      421.73      407.39      5.74 o
   9   6   6      543.97      530.90      8.97 o
  10   6   6        0.33        0.90      1.00 o
  11   6   6      153.30      143.85      6.48 o
  12   6   6       21.96       33.03      5.62 o
 -15   7   6        8.92        7.98      2.35 o
 -14   7   6        1.85        8.64      2.87 o
 -13   7   6      333.96      352.81      7.07 o
 -12   7   6       96.54       93.70      3.59 o
 -11   7   6       17.54       12.98      3.04 o
 -10   7   6       12.95       12.06      2.15 o
  -9   7   6       52.92       63.05      2.80 o
  -8   7   6      648.13      669.56      6.57 o
  -7   7   6      709.20      708.13      8.00 o
  -6   7   6        0.18        1.41      0.97 o
  -5   7   6      340.41      321.75      3.41 o
  -4   7   6      236.88      270.23      3.24 o
  -3   7   6     1403.75     1483.45     11.84 o
  -2   7   6      230.12      230.41      3.00 o
  -1   7   6      177.65      189.56      2.29 o
   0   7   6      582.17      596.03      5.17 o
   1   7   6     1636.31     1633.95     12.72 o
   2   7   6      154.93      150.96      1.93 o
   3   7   6      766.37      766.97      5.81 o
   4   7   6       65.30       68.56      1.07 o
   5   7   6       54.89       64.11      1.28 o
   6   7   6        2.21        2.27      0.84 o
   7   7   6       99.91       93.51      1.87 o
   8   7   6       14.87       18.28      1.04 o
   9   7   6       37.18       36.93      1.21 o
  10   7   6       69.00       73.47      3.03 o
  11   7   6      168.12      162.74      6.65 o
  12   7   6      111.67      125.60      7.05 o
 -14   8   6       23.59       15.58      2.87 o
 -13   8   6        7.03        5.73      2.28 o
 -12   8   6        7.19        5.49      2.23 o
 -11   8   6      100.77      113.21      3.67 o
 -10   8   6      171.58      178.56      3.98 o
  -9   8   6       50.57       42.36      1.49 o
  -8   8   6       38.54       62.35      1.56 o
  -7   8   6       55.65       52.91      2.06 o
  -6   8   6       31.54       40.21      1.57 o
  -5   8   6      489.95      460.77      4.85 o
  -4   8   6      532.28      491.81      4.89 o
  -3   8   6      758.61      741.76      8.21 o
  -2   8   6       76.54       79.57      2.11 o
  -1   8   6     1412.64     1392.71     11.64 o
   0   8   6      450.76      492.24      4.63 o
   1   8   6      181.61      142.10      2.28 o
   2   8   6      548.90      459.44      3.89 o
   3   8   6       18.59       33.73      0.99 o
   4   8   6       11.80        9.87      0.85 o
   5   8   6        0.95        1.50      0.55 o
   6   8   6      558.45      573.02      9.56 o
   7   8   6      125.24      112.18      1.80 o
   8   8   6        0.69        1.41      0.69 o
   9   8   6       57.00       57.07      3.48 o
  10   8   6      376.12      426.21     11.49 o
  11   8   6        0.12       -3.10      3.10 o
 -13   9   6      201.16      216.51      5.81 o
 -12   9   6       82.76       88.37      4.12 o
 -11   9   6      235.45      272.10      7.97 o
 -10   9   6       58.01       61.52      3.67 o
  -9   9   6      115.33      137.24      2.57 o
  -8   9   6      196.10      198.61      2.89 o
  -7   9   6      242.56      243.57      3.76 o
  -6   9   6       65.36       79.08      2.74 o
  -5   9   6        9.04        0.88      1.04 o
  -4   9   6      751.88      724.72      6.44 o
  -3   9   6      142.39      141.22      2.52 o
  -2   9   6       10.33        8.01      1.20 o
  -1   9   6       57.66       53.66      1.66 o
   0   9   6       79.79       91.07      2.10 o
   1   9   6      252.36      248.79      3.54 o
   2   9   6      275.69      261.58      3.35 o
   3   9   6       13.40       10.27      1.14 o
   4   9   6      465.14      447.73      4.46 o
   5   9   6       67.23       69.08      2.73 o
   6   9   6       19.83       19.12      1.07 o
   7   9   6      107.71       98.46      3.16 o
   8   9   6       59.68       59.30      2.17 o
   9   9   6       11.73       11.02      2.85 o
  10   9   6      254.46      242.65      9.42 o
 -12  10   6      193.81      222.96      5.44 o
 -11  10   6       77.46       90.59      3.50 o
 -10  10   6       91.75      100.82      3.98 o
  -9  10   6       63.07       66.65      3.65 o
  -8  10   6       57.67       54.28      1.72 o
  -7  10   6      702.38      721.15      6.64 o
  -6  10   6      149.04      121.40      2.37 o
  -5  10   6      460.02      494.36      5.30 o
  -4  10   6       40.44       47.57      2.56 o
  -3  10   6      138.69      135.92      2.62 o
  -2  10   6       68.49       72.59      1.91 o
  -1  10   6        0.96        3.12      1.18 o
   0  10   6      524.10      513.74      5.16 o
   1  10   6      479.87      415.47      5.87 o
   2  10   6       23.80       11.47      1.11 o
   3  10   6      778.35      720.97      6.60 o
   4  10   6       16.61        7.60      0.87 o
   5  10   6       86.90       80.17      1.75 o
   6  10   6       40.91       41.09      2.28 o
   7  10   6        0.02       -1.29      1.50 o
   8  10   6        1.06       -0.53      3.03 o
   9  10   6        7.17        7.25      3.16 o
 -11  11   6        6.16        4.19      2.95 o
 -10  11   6       10.38        4.88      2.01 o
  -9  11   6      124.85      129.13      4.03 o
  -8  11   6      569.96      580.37      7.86 o
  -7  11   6       68.33       58.85      2.30 o
  -6  11   6       10.70       11.37      1.89 o
  -5  11   6        3.12        0.67      1.21 o
  -4  11   6       24.22       17.32      1.62 o
  -3  11   6        0.01        1.00      1.13 o
  -2  11   6       92.73       94.51      2.11 o
  -1  11   6        0.02        0.19      1.08 o
   0  11   6       16.85       21.06      1.52 o
   1  11   6      278.68      260.93      3.89 o
   2  11   6       84.30       92.92      2.45 o
   3  11   6      280.33      287.49      3.50 o
   4  11   6      212.06      207.68      3.83 o
   5  11   6       16.42       19.86      1.92 o
   6  11   6       32.94       39.04      3.19 o
   7  11   6       23.33       34.49      3.16 o
   8  11   6       44.26       56.41      5.12 o
  -9  12   6        1.79        1.02      2.11 o
  -8  12   6        2.57        4.05      2.16 o
  -7  12   6       14.48       10.57      1.46 o
  -6  12   6      153.15      191.70      3.49 o
  -5  12   6      115.58      130.71      3.33 o
  -4  12   6       55.82       62.06      2.97 o
  -3  12   6       12.73       15.55      1.60 o
  -2  12   6       49.12       49.84      2.29 o
  -1  12   6       79.11       80.35      2.36 o
   0  12   6      145.10      132.48      3.15 o
   1  12   6      254.54      223.17      3.36 o
   2  12   6       68.29       55.56      1.82 o
   3  12   6        0.04        0.62      1.37 o
   4  12   6       14.19       25.15      2.63 o
   5  12   6      201.77      208.75      4.39 o
   6  12   6       13.79       16.70      2.15 o
  -7  13   6        0.31        2.72      2.11 o
  -6  13   6        6.54        9.21      1.41 o
  -5  13   6        8.80       10.04      1.76 o
  -4  13   6      209.81      232.90      6.27 o
  -3  13   6        0.99        3.44      1.31 o
  -2  13   6       17.71       14.07      1.97 o
  -1  13   6        8.77        9.20      1.47 o
   0  13   6      152.49      160.51      3.27 o
   1  13   6       13.26       12.18      1.58 o
   2  13   6       21.30       22.81      3.42 o
   3  13   6      150.21      154.34      5.12 o
   4  13   6        0.03        1.92      1.77 o
  -3  14   6      106.55      114.50      3.75 o
  -2  14   6       15.49       19.56      1.75 o
  -1  14   6       35.33       27.26      2.11 o
   0  14   6        2.02        1.76      1.97 o
 -17   1   7        1.62        2.51      2.74 o
 -16   1   7        8.33       10.19      3.30 o
 -15   1   7        4.95        4.96      1.36 o
 -14   1   7       35.72       24.54      0.99 o
 -13   1   7      254.38      198.52      4.12 o
 -12   1   7       84.64       90.33      1.86 o
 -11   1   7       10.09        8.06      0.91 o
 -10   1   7       34.22       29.38      1.15 o
  -9   1   7       47.55       48.07      1.30 o
  -8   1   7     1447.93     1503.38     17.62 o
  -7   1   7      673.88      773.61      7.10 o
  -6   1   7      837.34      901.74      6.53 o
  -5   1   7     1814.60     1996.35     17.72 o
  -4   1   7      551.57      458.35      5.50 o
  -3   1   7     1285.83     1311.13      8.99 o
  -2   1   7     1785.41     1837.38     12.79 o
  -1   1   7       93.31       78.81      1.41 o
   0   1   7      410.40      413.12      3.20 o
   1   1   7     9074.27     9155.78     90.25 o
   2   1   7      405.25      467.25      3.94 o
   3   1   7      102.85      137.78      1.71 o
   4   1   7      424.76      420.90      6.47 o
   5   1   7     1759.20     1678.38     14.79 o
   6   1   7      181.55      162.71      3.11 o
   7   1   7       34.89       36.22      1.48 o
   8   1   7       14.74       17.03      1.28 o
   9   1   7       34.30       40.84      1.48 o
  10   1   7      734.60      722.64     12.14 o
  11   1   7      185.09      194.43      2.76 o
  12   1   7       13.90        8.59      1.18 o
  13   1   7        0.84        0.64      0.82 o
 -17   2   7       11.36       12.76      3.35 o
 -16   2   7       10.49       14.13      2.59 o
 -15   2   7      104.68      128.06      3.27 o
 -14   2   7      150.94      163.62      3.20 o
 -13   2   7      143.98      170.11      3.87 o
 -12   2   7      291.92      307.41      4.44 o
 -11   2   7       84.33       65.91      1.83 o
 -10   2   7       24.02       22.53      1.18 o
  -9   2   7        0.09        0.59      0.66 o
  -8   2   7        8.23       14.60      1.01 o
  -7   2   7        1.54        2.07      1.04 o
  -6   2   7     1019.03     1287.79     11.58 o
  -5   2   7     5797.19     5672.90     64.28 o
  -4   2   7     2473.70     2470.69     28.95 o
  -3   2   7     1300.27     1238.81      9.66 o
  -2   2   7      867.51      915.96      7.28 o
  -1   2   7      611.11      607.54      4.50 o
   0   2   7        8.35       13.03      0.71 o
   1   2   7      410.44      447.01      3.38 o
   2   2   7       41.55       35.24      1.55 o
   3   2   7       59.72       85.61      1.22 o
   4   2   7     2017.62     2065.97     16.71 o
   5   2   7      497.16      447.59      3.64 o
   6   2   7      412.76      368.67      4.19 o
   7   2   7      381.39      338.40      3.08 o
   8   2   7      457.52      456.75      6.75 o
   9   2   7       19.98       18.94      1.19 o
  10   2   7      117.11      119.78      3.23 o
  11   2   7      742.17      747.90      7.10 o
  12   2   7       54.28       57.70      1.55 o
  13   2   7       12.88       11.70      1.60 o
 -16   3   7        0.12        0.77      1.56 o
 -15   3   7       10.58       16.25      1.95 o
 -14   3   7       20.05       13.80      2.32 o
 -13   3   7        2.44       -0.10      1.19 o
 -12   3   7      399.79      374.79      5.71 o
 -11   3   7      117.54      108.09      3.34 o
 -10   3   7      127.99      109.18      2.27 o
  -9   3   7      127.77      111.06      2.75 o
  -8   3   7       36.48       39.14      1.17 o
  -7   3   7       10.94       24.40      1.03 o
  -6   3   7     1038.65     1013.90     10.72 o
  -5   3   7       25.68       13.78      1.07 o
  -4   3   7      103.48       85.31      1.75 o
  -3   3   7     6239.70     6706.13     79.91 o
  -2   3   7       70.71       64.36      1.72 o
  -1   3   7       48.09       53.63      2.02 o
   0   3   7      598.46      657.63      7.34 o
   1   3   7      345.83      320.25      4.46 o
   2   3   7      155.27      163.85      2.58 o
   3   3   7      271.30      328.48      3.66 o
   4   3   7     1356.98     1495.44     13.04 o
   5   3   7        0.38        1.69      0.73 o
   6   3   7     1809.27     1716.75     16.36 o
   7   3   7       30.99       19.62      1.08 o
   8   3   7       38.53       40.42      1.57 o
   9   3   7        0.19       -0.46      0.92 o
  10   3   7      291.02      273.75      4.12 o
  11   3   7      466.29      449.62      5.37 o
  12   3   7       13.03       12.31      1.95 o
  13   3   7       20.84       16.61      1.71 o
 -16   4   7        6.18        9.15      2.01 o
 -15   4   7       28.52       26.04      2.17 o
 -14   4   7      110.82      104.56      3.88 o
 -13   4   7      180.34      164.20      3.66 o
 -12   4   7       35.63       23.97      2.33 o
 -11   4   7       74.68       56.31      3.06 o
 -10   4   7       45.95       47.05      1.61 o
  -9   4   7     3842.25     3951.45     44.45 o
  -8   4   7      780.54      785.90      7.17 o
  -7   4   7      287.19      331.42      3.13 o
  -6   4   7       39.59       45.26      1.54 o
  -5   4   7      179.92      183.29      2.41 o
  -4   4   7     1304.07     1155.63      8.77 o
  -3   4   7     1417.25     1441.44     12.40 o
  -2   4   7     2591.14     2974.14     23.18 o
  -1   4   7     1005.76      966.11      6.72 o
   0   4   7      318.66      264.86      2.00 o
   1   4   7     2951.14     2879.67     26.99 o
   2   4   7       52.16       45.40      2.06 o
   3   4   7      140.02      138.44      2.51 o
   4   4   7     1641.31     1595.16     15.66 o
   5   4   7     1131.76     1175.97     15.78 o
   6   4   7        2.71        1.92      0.60 o
   7   4   7       63.65       53.80      1.78 o
   8   4   7        0.68        1.69      0.77 o
   9   4   7      200.87      199.19      4.62 o
  10   4   7      160.03      153.23      3.74 o
  11   4   7       20.54       21.71      1.24 o
  12   4   7        0.48        0.80      1.12 o
  13   4   7        4.76        5.08      1.99 o
 -16   5   7        2.94        4.48      2.46 o
 -15   5   7        9.43        7.66      1.88 o
 -14   5   7        9.93       10.72      2.35 o
 -13   5   7       52.90       66.97      2.87 o
 -12   5   7       32.35       29.91      2.68 o
 -11   5   7       13.18       15.58      2.07 o
 -10   5   7      129.20      131.08      3.90 o
  -9   5   7       13.23       11.75      1.04 o
  -8   5   7        9.12        9.05      1.11 o
  -7   5   7      741.62      743.52      5.85 o
  -6   5   7      482.36      437.01      7.16 o
  -5   5   7      100.54      102.49      1.98 o
  -4   5   7      139.17      132.64      1.75 o
  -3   5   7      375.29      390.25      3.21 o
  -2   5   7       43.59       55.48      1.23 o
  -1   5   7      186.78      218.18      2.40 o
   0   5   7      153.11      124.46      1.79 o
   1   5   7      621.72      606.59      7.64 o
   2   5   7     1419.12     1318.75     12.98 o
   3   5   7     1033.10      992.48      9.82 o
   4   5   7       47.59       40.16      1.83 o
   5   5   7      170.43      151.02      4.44 o
   6   5   7       74.93       82.13      1.43 o
   7   5   7       95.47       92.36      2.30 o
   8   5   7        1.25        2.51      0.73 o
   9   5   7      199.86      183.97      4.10 o
  10   5   7      224.10      219.87      5.46 o
  11   5   7       73.50       85.10      4.46 o
  12   5   7        0.37        3.09      2.42 o
 -15   6   7        0.42        1.06      2.20 o
 -14   6   7        0.43        3.45      1.96 o
 -13   6   7       90.19       90.25      3.56 o
 -12   6   7        0.87       -0.30      1.55 o
 -11   6   7        6.61        3.96      1.67 o
 -10   6   7      667.71      692.13      9.28 o
  -9   6   7      126.28      120.53      1.83 o
  -8   6   7        0.70        2.23      0.77 o
  -7   6   7      258.19      262.58      3.22 o
  -6   6   7      306.11      299.74      3.15 o
  -5   6   7       14.32       17.97      1.14 o
  -4   6   7      175.74      157.22      2.09 o
  -3   6   7        2.88        9.75      0.94 o
  -2   6   7     1668.34     1621.81     12.79 o
  -1   6   7      707.24      630.39      5.04 o
   0   6   7     2228.70     1985.02     14.78 o
   1   6   7       54.70       49.33      1.31 o
   2   6   7        2.98        4.71      1.48 o
   3   6   7       23.93       26.66      1.85 o
   4   6   7        0.95        2.19      1.28 o
   5   6   7      277.98      274.85      4.99 o
   6   6   7       52.39       42.53      1.42 o
   7   6   7       16.33       23.32      0.66 o
   8   6   7       89.94       90.04      1.61 o
   9   6   7      189.40      201.28      4.53 o
  10   6   7        0.05        0.83      0.75 o
  11   6   7        5.67        7.25      3.03 o
  12   6   7        2.77        5.74      2.42 o
 -15   7   7        0.83        3.91      2.11 o
 -14   7   7       22.30       20.66      3.21 o
 -13   7   7       17.22       22.85      2.74 o
 -12   7   7      203.56      186.03      6.06 o
 -11   7   7      119.72      115.93      3.38 o
 -10   7   7      348.16      332.54      5.74 o
  -9   7   7      295.54      276.00      3.34 o
  -8   7   7      468.54      471.11      4.43 o
  -7   7   7       38.15       41.49      1.73 o
  -6   7   7      151.92      150.89      2.63 o
  -5   7   7     1249.82     1245.58     10.16 o
  -4   7   7      245.26      241.64      2.97 o
  -3   7   7       43.80       48.44      1.38 o
  -2   7   7      488.72      467.08      4.36 o
  -1   7   7      131.91      132.48      1.98 o
   0   7   7      217.83      240.55      2.48 o
   1   7   7       29.40       19.93      1.14 o
   2   7   7       93.86       94.16      1.46 o
   3   7   7      908.51      939.65     10.25 o
   4   7   7      619.29      649.48      8.02 o
   5   7   7        0.06        1.96      1.46 o
   6   7   7       14.27       15.93      2.12 o
   7   7   7      480.19      465.39      5.25 o
   8   7   7      100.36       83.90      2.10 o
   9   7   7       13.08        9.66      1.40 o
  10   7   7      163.09      162.76      5.45 o
  11   7   7        5.39        7.38      2.74 o
 -14   8   7        0.05        3.19      2.31 o
 -13   8   7       38.32       42.09      3.55 o
 -12   8   7      149.46      130.43      4.04 o
 -11   8   7       43.97       67.11      4.80 o
 -10   8   7      111.87      141.84      4.11 o
  -9   8   7        7.37       11.07      1.38 o
  -8   8   7        6.12       11.42      1.12 o
  -7   8   7      154.53      139.55      2.19 o
  -6   8   7      612.44      549.97      5.17 o
  -5   8   7       11.78       12.53      1.41 o
  -4   8   7      208.59      210.40      2.90 o
  -3   8   7      107.09      105.57      2.11 o
  -2   8   7        7.69        4.64      1.28 o
  -1   8   7       21.69       25.98      1.17 o
   0   8   7        6.24        4.64      1.25 o
   1   8   7      701.32      691.07      5.89 o
   2   8   7       12.39       17.35      0.89 o
   3   8   7      100.85       91.86      2.13 o
   4   8   7      318.00      317.98      3.39 o
   5   8   7       31.28       24.27      1.16 o
   6   8   7      153.99      160.07      3.70 o
   7   8   7      202.03      206.63      5.86 o
   8   8   7       29.55       22.53      1.50 o
   9   8   7      314.19      351.98      5.60 o
  10   8   7       35.98       19.34      4.54 o
 -13   9   7        4.87       10.18      2.70 o
 -12   9   7       15.42       11.94      2.73 o
 -11   9   7       44.78       41.53      3.27 o
 -10   9   7        9.96       13.74      2.65 o
  -9   9   7      185.57      190.52      2.71 o
  -8   9   7      105.01       98.13      2.42 o
  -7   9   7       47.99       46.03      1.81 o
  -6   9   7       69.35       56.23      1.92 o
  -5   9   7       30.35       23.21      1.65 o
  -4   9   7       43.36       49.74      1.62 o
  -3   9   7        0.53        3.66      1.17 o
  -2   9   7       74.84       73.55      1.97 o
  -1   9   7      176.92      188.42      3.59 o
   0   9   7       16.32       13.67      1.43 o
   1   9   7       90.49       89.97      1.98 o
   2   9   7      371.20      345.84      3.32 o
   3   9   7       64.48       69.83      1.16 o
   4   9   7        0.63        1.53      0.46 o
   5   9   7       11.34       10.35      0.77 o
   6   9   7        0.25       -0.06      1.26 o
   7   9   7       94.52       95.52      2.50 o
   8   9   7       92.40       87.86      3.01 o
   9   9   7      191.62      187.84      6.40 o
 -12  10   7        2.44        2.58      2.52 o
 -11  10   7        3.01        4.72      2.39 o
 -10  10   7        2.19        5.84      2.93 o
  -9  10   7       13.98       20.18      2.77 o
  -8  10   7      241.18      247.77      3.41 o
  -7  10   7        9.86        8.40      1.17 o
  -6  10   7       44.24       46.01      1.83 o
  -5  10   7        8.59        6.56      1.36 o
  -4  10   7        7.17        4.96      1.30 o
  -3  10   7        2.75        1.18      1.10 o
  -2  10   7       15.92       11.27      1.44 o
  -1  10   7        5.73        5.49      1.01 o
   0  10   7      103.84       92.31      2.19 o
   1  10   7       66.94       69.33      1.92 o
   2  10   7        6.52        8.14      1.12 o
   3  10   7        1.66        0.87      0.62 o
   4  10   7       38.17       31.73      2.02 o
   5  10   7       29.06       25.89      2.01 o
   6  10   7       77.33       70.90      3.14 o
   7  10   7       15.23       16.77      2.23 o
   8  10   7        7.70        8.27      3.43 o
 -11  11   7        9.11        7.53      2.63 o
 -10  11   7       17.42       17.59      2.81 o
  -9  11   7       30.70       27.65      2.52 o
  -8  11   7       50.76       42.64      2.49 o
  -7  11   7       15.50       10.43      1.75 o
  -6  11   7       66.17       59.52      2.05 o
  -5  11   7        2.97        2.96      1.25 o
  -4  11   7       33.48       38.93      1.80 o
  -3  11   7        0.64        0.96      1.06 o
  -2  11   7       27.22       24.71      2.01 o
  -1  11   7       30.19       28.05      1.42 o
   0  11   7       64.56       66.41      2.16 o
   1  11   7      243.86      235.45      3.26 o
   2  11   7      134.21      130.87      3.03 o
   3  11   7        3.80        3.02      1.34 o
   4  11   7        0.13        0.43      1.56 o
   5  11   7        0.08        0.41      1.61 o
   6  11   7        1.53        4.34      2.09 o
   7  11   7        0.02        0.25      2.05 o
  -9  12   7        0.00       -0.79      1.92 o
  -8  12   7        2.85        4.95      2.39 o
  -7  12   7       31.28       37.71      1.70 o
  -6  12   7      235.86      218.23      3.53 o
  -5  12   7        3.49        5.25      1.80 o
  -4  12   7       19.64       19.72      1.85 o
  -3  12   7        4.75        3.13      1.19 o
  -2  12   7       40.18       40.29      2.44 o
  -1  12   7        7.71        6.88      1.30 o
   0  12   7       93.07       98.55      2.73 o
   1  12   7      139.99      131.28      2.84 o
   2  12   7       38.03       44.46      3.10 o
   3  12   7       45.59       46.04      2.82 o
   4  12   7        0.98        2.56      2.32 o
   5  12   7       42.63       47.45      2.69 o
   6  12   7        4.36        2.34      2.84 o
  -7  13   7        8.87       10.58      1.75 o
  -6  13   7       45.67       43.71      1.97 o
  -5  13   7        7.38        6.78      1.60 o
  -4  13   7        8.95        9.27      1.67 o
  -3  13   7        2.23        4.57      1.33 o
  -2  13   7      126.50      134.74      2.99 o
  -1  13   7        0.16        0.07      1.55 o
   0  13   7       49.01       48.98      2.31 o
   1  13   7      110.20      100.13      4.57 o
   2  13   7        1.55        1.10      2.50 o
   3  13   7        9.48        7.80      2.59 o
 -17   0   8       70.08       66.12     14.25 o
 -16   0   8       26.00       24.61      8.54 o
 -15   0   8       55.47       52.85      5.14 o
 -14   0   8       24.89       25.12      1.52 o
 -13   0   8        2.87        1.29      1.42 o
 -12   0   8      540.20      465.00     11.26 o
 -11   0   8      406.05      350.68      6.59 o
 -10   0   8     1536.51     1429.46     38.77 o
  -9   0   8      309.48      361.79      5.62 o
  -8   0   8      732.40      731.76      8.78 o
  -7   0   8     1726.23     1699.33     40.56 o
  -6   0   8      185.88      163.27      2.83 o
  -5   0   8      258.86      173.48      3.19 o
  -4   0   8       17.74        8.83      1.50 o
  -3   0   8      323.32      273.86      4.03 o
  -2   0   8      211.94      212.67      3.07 o
  -1   0   8        4.31       19.65      1.88 o
   0   0   8     2396.52     2517.62    107.33 o
   1   0   8     2476.17     2638.62     32.33 o
   2   0   8       37.91       58.11      1.75 o
   3   0   8      105.11       92.19      2.33 o
   4   0   8     1030.51     1185.17     11.55 o
   5   0   8      703.78      623.67     24.45 o
   6   0   8      413.87      371.93     13.68 o
   7   0   8       91.96      106.29      2.78 o
   8   0   8      191.25      195.92      3.72 o
   9   0   8     1491.84     1472.77     17.16 o
  10   0   8       28.72       37.02      2.85 o
  11   0   8       61.99       66.68      3.05 o
  12   0   8       76.70       90.76      2.47 o
  13   0   8       73.90       63.36      2.38 o
 -17   1   8       38.57       41.53      5.08 o
 -16   1   8        1.17       -0.97      2.96 o
 -15   1   8        8.16        8.74      1.46 o
 -14   1   8       53.62       50.47      1.41 o
 -13   1   8        1.77        3.33      0.96 o
 -12   1   8      628.00      555.55      6.83 o
 -11   1   8      321.63      391.49      4.76 o
 -10   1   8       52.56       48.93      1.30 o
  -9   1   8     2692.57     2719.31     33.78 o
  -8   1   8      269.87      259.34      3.01 o
  -7   1   8      183.28      180.76      2.16 o
  -6   1   8      421.40      460.76      3.95 o
  -5   1   8      654.03      677.49      5.51 o
  -4   1   8     1559.25     1646.62     11.96 o
  -3   1   8      663.84      665.89      5.35 o
  -2   1   8       43.98       35.27      1.21 o
  -1   1   8     9153.90     9120.74     90.11 o
   0   1   8       44.48        6.27      0.94 o
   1   1   8    10108.68    10350.85    105.78 o
   2   1   8     2476.57     2481.82     18.07 o
   3   1   8      974.87     1068.21      9.44 o
   4   1   8      273.58      258.36      3.05 o
   5   1   8     1353.67     1358.97     10.26 o
   6   1   8      182.14      182.27      2.44 o
   7   1   8      128.98      131.18      2.26 o
   8   1   8       36.39       32.75      1.33 o
   9   1   8       38.36       40.80      1.56 o
  10   1   8      732.83      745.07     12.02 o
  11   1   8        1.36        2.37      1.00 o
  12   1   8      111.73      103.84      2.30 o
  13   1   8        0.03       -0.07      1.14 o
 -17   2   8        1.50        1.66      3.82 o
 -16   2   8       10.78        9.07      1.69 o
 -15   2   8        0.61        0.26      1.33 o
 -14   2   8       46.76       55.66      2.72 o
 -13   2   8      100.80      106.95      1.96 o
 -12   2   8       84.82       87.11      1.74 o
 -11   2   8       58.98       62.19      1.68 o
 -10   2   8      159.58      157.91      3.47 o
  -9   2   8      357.22      320.37      4.51 o
  -8   2   8        7.80        6.58      1.13 o
  -7   2   8      189.03      208.77      2.23 o
  -6   2   8       30.41       31.00      1.39 o
  -5   2   8        0.23       -0.21      0.71 o
  -4   2   8        0.73        1.78      0.78 o
  -3   2   8      232.96      219.64      2.23 o
  -2   2   8      573.61      579.04      4.63 o
  -1   2   8      130.02      108.20      1.76 o
   0   2   8     1571.00     1650.20     11.58 o
   1   2   8      223.14      212.93      1.77 o
   2   2   8      437.68      450.44      3.23 o
   3   2   8      500.40      528.61      3.80 o
   4   2   8      557.47      538.95      4.25 o
   5   2   8        0.53        1.11      0.83 o
   6   2   8      169.04      154.36      2.12 o
   7   2   8      167.77      158.49      2.52 o
   8   2   8        8.76        4.45      0.95 o
   9   2   8      811.87      810.02     12.21 o
  10   2   8      166.57      161.60      2.81 o
  11   2   8        1.58        1.84      0.94 o
  12   2   8       59.39       51.76      1.71 o
  13   2   8        7.26        2.21      1.74 o
 -16   3   8       13.32       11.31      1.78 o
 -15   3   8        8.64       13.96      2.20 o
 -14   3   8       21.42       13.18      1.82 o
 -13   3   8      163.43      169.33      4.01 o
 -12   3   8      323.25      333.51      4.82 o
 -11   3   8       86.42       91.41      2.17 o
 -10   3   8       90.57      106.83      2.77 o
  -9   3   8        0.35        1.09      0.75 o
  -8   3   8       66.33       76.32      1.58 o
  -7   3   8      145.05      135.94      2.02 o
  -6   3   8      264.20      239.88      3.00 o
  -5   3   8     2090.35     2052.86     20.11 o
  -4   3   8      440.13      407.80      3.76 o
  -3   3   8      630.26      574.56      5.05 o
  -2   3   8     6298.10     6444.59     82.72 o
  -1   3   8       60.17       46.96      1.14 o
   0   3   8     1543.78     1763.91     13.41 o
   1   3   8      396.58      427.15      4.57 o
   2   3   8     1808.87     1825.31     16.52 o
   3   3   8      150.16      142.24      2.92 o
   4   3   8     3179.49     3032.48     27.71 o
   5   3   8       16.19       18.82      0.92 o
   6   3   8     1953.18     1823.51     24.82 o
   7   3   8      213.83      208.56      3.55 o
   8   3   8       14.17       12.02      1.17 o
   9   3   8        4.52        6.61      1.07 o
  10   3   8       28.75       31.55      1.82 o
  11   3   8       39.74       41.89      1.88 o
  12   3   8       46.17       44.66      4.14 o
 -16   4   8        0.12        0.67      1.74 o
 -15   4   8        0.07        2.33      1.79 o
 -14   4   8       17.18       11.01      2.01 o
 -13   4   8      107.61      121.52      3.52 o
 -12   4   8      413.99      429.48      6.67 o
 -11   4   8      242.28      252.42      4.89 o
 -10   4   8      231.19      202.18      2.30 o
  -9   4   8     1548.55     1559.01     12.60 o
  -8   4   8      333.84      330.02      3.28 o
  -7   4   8      468.70      526.40      4.44 o
  -6   4   8      271.66      306.80      4.40 o
  -5   4   8      665.87      688.13      6.00 o
  -4   4   8     1250.29     1299.55      9.94 o
  -3   4   8      754.99      837.13      6.09 o
  -2   4   8     1462.79     1466.85     16.80 o
  -1   4   8      165.97      100.31      1.55 o
   0   4   8     1003.01     1073.70     10.14 o
   1   4   8      359.86      404.97      4.59 o
   2   4   8      537.37      499.85      5.32 o
   3   4   8      512.79      452.07      5.05 o
   4   4   8       93.85      100.03      2.45 o
   5   4   8       28.54       25.27      1.27 o
   6   4   8      819.00      794.57      9.72 o
   7   4   8       78.20       67.20      1.97 o
   8   4   8      148.77      144.24      3.18 o
   9   4   8      472.20      465.97      7.66 o
  10   4   8       31.94       35.07      2.40 o
  11   4   8       17.10       18.51      1.26 o
  12   4   8       13.67       11.70      2.71 o
 -16   5   8        9.05        8.52      2.24 o
 -15   5   8       32.46       63.33      3.54 o
 -14   5   8       23.70       26.48      2.47 o
 -13   5   8       10.66       10.49      2.46 o
 -12   5   8        8.11       11.36      2.00 o
 -11   5   8        3.15        7.30      1.86 o
 -10   5   8     2556.74     2590.21     23.43 o
  -9   5   8      359.30      382.39      5.34 o
  -8   5   8      200.64      240.75      4.12 o
  -7   5   8      471.22      437.53      4.28 o
  -6   5   8       60.56       69.00      1.45 o
  -5   5   8      110.63      102.56      1.77 o
  -4   5   8       36.26       28.07      1.40 o
  -3   5   8      428.21      471.54      4.02 o
  -2   5   8     1045.34     1209.16      8.69 o
  -1   5   8     2904.79     2903.58     22.82 o
   0   5   8     1108.42     1222.95     11.84 o
   1   5   8     3220.70     3316.25     32.97 o
   2   5   8       30.82       31.77      1.82 o
   3   5   8      747.40      720.26      7.81 o
   4   5   8     1006.68      905.91      8.83 o
   5   5   8     3478.74     3582.32     36.94 o
   6   5   8      684.37      671.58      8.36 o
   7   5   8      182.74      197.43      3.66 o
   8   5   8        1.41        2.34      0.56 o
   9   5   8       19.75       19.12      1.87 o
  10   5   8       17.36       13.47      1.49 o
  11   5   8      197.82      219.82      5.86 o
  12   5   8       14.06       17.05      3.03 o
 -15   6   8        0.43       -0.64      1.75 o
 -14   6   8       95.73       88.32      3.97 o
 -13   6   8      127.61      132.58      3.86 o
 -12   6   8       11.55        6.74      2.06 o
 -11   6   8        2.62        3.73      2.26 o
 -10   6   8      614.13      606.64      6.66 o
  -9   6   8      185.63      194.02      2.64 o
  -8   6   8      729.74      770.96      6.77 o
  -7   6   8      722.81      712.00      7.06 o
  -6   6   8      298.92      323.52      3.61 o
  -5   6   8      365.64      372.75      3.94 o
  -4   6   8      467.85      513.75      5.68 o
  -3   6   8       93.81       91.03      2.32 o
  -2   6   8      124.91      130.15      1.81 o
  -1   6   8      254.81      263.83      2.47 o
   0   6   8      327.62      310.78      2.49 o
   1   6   8       37.99       39.25      2.29 o
   2   6   8      434.67      406.90      5.70 o
   3   6   8      101.44       97.27      2.74 o
   4   6   8       42.69       54.55      2.42 o
   5   6   8     1182.71     1152.06     12.56 o
   6   6   8        4.13        6.19      1.55 o
   7   6   8        3.84        5.66      1.46 o
   8   6   8       62.12       64.59      2.73 o
   9   6   8       13.29       14.71      1.58 o
  10   6   8       62.02       64.40      2.95 o
  11   6   8       21.59       16.97      4.43 o
 -15   7   8        0.03        1.60      1.92 o
 -14   7   8      117.37      128.67      4.42 o
 -13   7   8       45.57       37.26      3.67 o
 -12   7   8        7.24        4.53      2.00 o
 -11   7   8       21.85       40.97      2.92 o
 -10   7   8       16.18       16.21      1.25 o
  -9   7   8      279.48      313.56      4.45 o
  -8   7   8      383.29      406.32      4.35 o
  -7   7   8       49.86       53.28      2.08 o
  -6   7   8      366.01      392.07      4.40 o
  -5   7   8      345.93      332.64      4.59 o
  -4   7   8      530.31      540.70      4.92 o
  -3   7   8        5.33        6.39      1.06 o
  -2   7   8      379.21      398.73      3.86 o
  -1   7   8        0.43        1.51      0.58 o
   0   7   8       17.71       32.20      5.78 o
   1   7   8       27.87       41.81      3.07 o
   2   7   8      333.84      304.92      4.74 o
   3   7   8     1296.09     1287.45     13.31 o
   4   7   8       51.08       57.00      2.52 o
   5   7   8      398.25      386.49      5.88 o
   6   7   8        5.48        6.16      2.11 o
   7   7   8      108.18      113.44      3.09 o
   8   7   8      151.03      138.74      2.81 o
   9   7   8      136.31      149.02      3.45 o
  10   7   8        1.44        0.35      2.20 o
  11   7   8       13.64       10.22      4.38 o
 -14   8   8        3.49        3.25      2.63 o
 -13   8   8       12.45       14.69      2.40 o
 -12   8   8       50.91       58.02      3.23 o
 -11   8   8        0.62        1.12      1.76 o
 -10   8   8        0.68        0.74      0.93 o
  -9   8   8        6.08        1.14      1.03 o
  -8   8   8        0.27        0.77      1.01 o
  -7   8   8      741.47      690.87      6.24 o
  -6   8   8      148.65      142.04      2.46 o
  -5   8   8       81.62      113.84      2.20 o
  -4   8   8       41.19       42.72      1.75 o
  -3   8   8       30.51       37.23      1.97 o
  -2   8   8      553.18      561.80      6.13 o
  -1   8   8        9.46       13.62      0.90 o
   0   8   8     2297.29     2268.49     18.50 o
   1   8   8      121.29      104.56      1.46 o
   2   8   8      230.20      256.13      4.84 o
   3   8   8      300.37      272.08      4.56 o
   4   8   8      131.69      128.20      3.19 o
   5   8   8      304.14      290.98      5.27 o
   6   8   8       26.75       32.34      2.18 o
   7   8   8       12.76       15.39      1.95 o
   8   8   8        2.07        0.92      1.13 o
   9   8   8      182.08      180.55      5.89 o
  10   8   8       24.76       13.21      3.85 o
 -13   9   8      151.52      160.49      6.34 o
 -12   9   8       99.65      109.03      4.88 o
 -11   9   8        4.71        9.82      3.06 o
 -10   9   8      123.56      130.67      4.58 o
  -9   9   8      254.68      251.47      3.40 o
  -8   9   8      208.04      228.42      2.91 o
  -7   9   8      164.11      127.80      2.41 o
  -6   9   8       50.02       57.08      1.81 o
  -5   9   8        2.02        1.15      1.01 o
  -4   9   8       36.83       37.82      1.84 o
  -3   9   8        8.78        7.73      1.18 o
  -2   9   8       64.81       50.16      1.63 o
  -1   9   8        4.83        3.11      1.17 o
   0   9   8      344.58      289.99      3.15 o
   1   9   8      304.54      256.72      2.87 o
   2   9   8       38.98       39.31      0.94 o
   3   9   8       88.95       83.24      2.99 o
   4   9   8       99.33       99.11      3.01 o
   5   9   8        9.80       11.92      1.81 o
   6   9   8      120.54      127.82      3.78 o
   7   9   8      275.36      304.98      4.61 o
   8   9   8       77.54       65.09      3.57 o
   9   9   8        3.99        3.58      3.20 o
 -12  10   8      131.21      146.59      5.09 o
 -11  10   8      475.51      509.21      8.16 o
 -10  10   8       62.31       53.82      3.97 o
  -9  10   8        0.57        0.38      2.01 o
  -8  10   8       25.30       20.53      1.35 o
  -7  10   8      133.36      127.30      2.44 o
  -6  10   8      652.75      621.12      6.65 o
  -5  10   8       34.81       34.39      1.57 o
  -4  10   8       52.33       42.17      1.94 o
  -3  10   8       12.03       11.55      1.24 o
  -2  10   8        5.72        5.67      1.36 o
  -1  10   8      157.13      173.38      2.50 o
   0  10   8       39.21       32.48      1.30 o
   1  10   8      158.40      134.55      1.90 o
   2  10   8       85.38      100.00      1.58 o
   3  10   8       74.05       64.62      2.77 o
   4  10   8       56.67       65.03      3.19 o
   5  10   8       16.17       15.66      2.17 o
   6  10   8       11.02       12.50      2.81 o
   7  10   8       22.12       22.83      1.80 o
   8  10   8       49.00       43.47      4.41 o
 -11  11   8       13.47       17.76     10.17 o
 -10  11   8       42.71       44.79      2.95 o
  -9  11   8        5.40        2.62      1.88 o
  -8  11   8       50.64       50.03      2.47 o
  -7  11   8        7.38       20.55      2.56 o
  -6  11   8      258.50      307.02      4.88 o
  -5  11   8       68.37       77.03      2.27 o
  -4  11   8       11.20       15.16      1.47 o
  -3  11   8       13.35        9.45      1.53 o
  -2  11   8       32.51       20.75      1.34 o
  -1  11   8       10.70       11.15      1.34 o
   0  11   8      256.06      226.53      3.52 o
   1  11   8      258.04      218.55      2.92 o
   2  11   8        0.21        1.63      1.97 o
   3  11   8       68.97       65.00      4.10 o
   4  11   8        1.30        2.44      1.61 o
   5  11   8       21.73       15.85      1.98 o
   6  11   8        4.54        3.97      1.85 o
   7  11   8      116.08      122.36      4.97 o
  -9  12   8        7.06        7.96      2.37 o
  -8  12   8        9.36       13.48      2.53 o
  -7  12   8        9.58        7.25      1.40 o
  -6  12   8        0.17        4.34      3.71 o
  -5  12   8        8.47        5.00      1.50 o
  -4  12   8       32.67       38.60      1.94 o
  -3  12   8       35.17       34.47      1.85 o
  -2  12   8      167.46      178.42      3.06 o
  -1  12   8        3.40        2.48      1.19 o
   0  12   8      150.41      153.11      5.02 o
   1  12   8      102.89       96.13      4.06 o
   2  12   8      355.70      386.54      6.67 o
   3  12   8       97.75       97.78      3.64 o
   4  12   8      267.50      285.75      5.80 o
   5  12   8      101.47      113.88      3.93 o
  -6  13   8        0.45        3.80      2.78 o
  -5  13   8       56.03       56.51      2.16 o
  -4  13   8        5.39        4.19      1.31 o
  -3  13   8        2.34        4.54      1.43 o
  -2  13   8      192.62      203.73      3.60 o
  -1  13   8       11.99       10.90      2.55 o
   0  13   8      161.40      178.02      5.38 o
   1  13   8       22.07       15.86      3.03 o
   2  13   8      199.64      207.10      5.67 o
 -17   1   9        9.97       12.20      3.41 o
 -16   1   9        1.35        2.32      2.91 o
 -15   1   9       69.55       69.19      2.83 o
 -14   1   9        1.61        1.90      0.89 o
 -13   1   9       10.91        7.09      0.94 o
 -12   1   9      557.46      527.22      9.89 o
 -11   1   9      139.22      123.47      2.07 o
 -10   1   9       45.41       42.97      1.58 o
  -9   1   9      414.35      450.19      4.54 o
  -8   1   9      363.57      390.65      4.33 o
  -7   1   9       28.27       45.00      1.42 o
  -6   1   9      316.58      342.07      3.46 o
  -5   1   9     1462.66     1574.47     11.82 o
  -4   1   9      970.21      995.37      7.46 o
  -3   1   9      876.69      790.89      6.16 o
  -2   1   9      612.05      694.11      5.24 o
  -1   1   9       72.50       81.29      1.57 o
   0   1   9      515.33      559.00      4.29 o
   1   1   9     2252.88     2423.49     18.11 o
   2   1   9      238.02      242.43      2.22 o
   3   1   9      730.11      824.67      8.84 o
   4   1   9      974.74     1037.07      7.59 o
   5   1   9       86.80       85.30      1.93 o
   6   1   9      199.88      201.11      2.51 o
   7   1   9      147.84      135.72      2.24 o
   8   1   9        9.46       10.88      1.03 o
   9   1   9        1.52        2.18      1.05 o
  10   1   9       21.12       20.48      1.39 o
  11   1   9      448.68      450.91      6.74 o
  12   1   9        1.38        1.01      0.92 o
 -16   2   9       24.58       42.59      2.27 o
 -15   2   9        2.30       -1.14      1.98 o
 -14   2   9       48.08       56.00      2.21 o
 -13   2   9      183.53      175.56      3.67 o
 -12   2   9       36.03       28.56      1.15 o
 -11   2   9       16.72        8.40      0.89 o
 -10   2   9       27.36       27.89      1.50 o
  -9   2   9       42.21       40.88      1.99 o
  -8   2   9       53.98       61.43      1.57 o
  -7   2   9      282.67      241.04      2.81 o
  -6   2   9     8440.89     8841.83     89.60 o
  -5   2   9     2887.75     2931.74     22.98 o
  -4   2   9     1067.40      957.97      7.21 o
  -3   2   9        2.91        0.61      0.88 o
  -2   2   9     1749.96     1911.89     14.03 o
  -1   2   9      263.61      271.35      2.53 o
   0   2   9     3688.29     3901.38     31.80 o
   1   2   9     1906.22     1979.02     13.96 o
   2   2   9      442.98      439.42      3.25 o
   3   2   9     1059.79     1008.13      7.24 o
   4   2   9      248.10      219.15      2.28 o
   5   2   9     1687.06     1691.63     18.57 o
   6   2   9      798.41      776.34      6.64 o
   7   2   9       94.99       85.61      2.88 o
   8   2   9      168.50      156.66      2.45 o
   9   2   9       62.98       65.17      1.62 o
  10   2   9       14.85       10.75      1.31 o
  11   2   9       67.88       63.92      2.26 o
  12   2   9       15.23       13.00      1.63 o
 -16   3   9       12.99       13.75      1.83 o
 -15   3   9        0.06        1.78      1.97 o
 -14   3   9       11.38       10.19      1.95 o
 -13   3   9      463.14      468.52      6.83 o
 -12   3   9       67.06       70.89      1.77 o
 -11   3   9      189.81      206.75      3.95 o
 -10   3   9       28.58       42.36      1.69 o
  -9   3   9       13.05       25.34      1.36 o
  -8   3   9      135.76      129.04      2.50 o
  -7   3   9       89.69       70.99      1.73 o
  -6   3   9      998.66      985.93     14.02 o
  -5   3   9      847.61      932.98      7.02 o
  -4   3   9     2120.43     2145.30     17.95 o
  -3   3   9     1456.12     1531.23     11.47 o
  -2   3   9      129.48      133.44      1.60 o
  -1   3   9     1388.53     1533.05     15.41 o
   0   3   9      372.97      371.40      2.61 o
   1   3   9     1312.68     1415.22     13.02 o
   2   3   9      195.02      216.60      3.20 o
   3   3   9       42.38       45.48      2.02 o
   4   3   9      303.41      317.30      5.14 o
   5   3   9     2152.59     2138.49     28.06 o
   6   3   9       77.61       83.43      1.86 o
   7   3   9       51.67       47.23      1.86 o
   8   3   9      232.87      223.29      2.52 o
   9   3   9       96.42       97.91      1.81 o
  10   3   9       17.82       17.16      1.09 o
  11   3   9        3.17        1.73      1.01 o
  12   3   9        3.55        3.58      2.19 o
 -16   4   9       44.90       55.69      2.76 o
 -15   4   9        6.22       11.37      2.78 o
 -14   4   9       26.71       25.32      2.51 o
 -13   4   9       24.59       26.48      2.62 o
 -12   4   9      108.10      110.45      3.72 o
 -11   4   9       32.18       33.48      0.99 o
 -10   4   9      373.81      379.20      4.00 o
  -9   4   9      355.30      347.67      4.10 o
  -8   4   9       83.92       81.77      1.86 o
  -7   4   9        8.71        6.18      1.13 o
  -6   4   9       18.26       21.00      1.38 o
  -5   4   9      675.36      638.52      6.61 o
  -4   4   9      835.64      890.92      7.22 o
  -3   4   9        2.22        3.64      0.80 o
  -2   4   9     1813.77     1908.32     14.30 o
  -1   4   9     1192.04     1155.83      8.17 o
   0   4   9     4847.53     4953.65     51.21 o
   1   4   9      270.01      228.02      3.49 o
   2   4   9      391.99      339.67      4.65 o
   3   4   9      448.44      465.56      5.39 o
   4   4   9      786.41      756.50      8.32 o
   5   4   9      176.09      163.97      3.75 o
   6   4   9      433.71      435.34      6.25 o
   7   4   9       84.38       82.47      2.40 o
   8   4   9      504.53      499.61      9.63 o
   9   4   9      535.15      533.94      6.11 o
  10   4   9        0.29       -0.01      1.00 o
  11   4   9       33.05       33.65      2.01 o
 -16   5   9        0.00       -0.10      1.56 o
 -15   5   9        8.86        5.61      2.52 o
 -14   5   9        1.20        1.06      1.58 o
 -13   5   9       20.61       26.65      2.94 o
 -12   5   9      146.71      166.10      4.24 o
 -11   5   9       16.07       18.30      0.75 o
 -10   5   9       39.76       41.64      1.26 o
  -9   5   9      221.85      235.02      2.80 o
  -8   5   9        0.59        2.99      1.03 o
  -7   5   9        8.12        8.79      1.28 o
  -6   5   9      239.03      229.51      3.35 o
  -5   5   9       65.45       63.92      1.53 o
  -4   5   9      139.99      126.02      1.77 o
  -3   5   9       72.76       71.87      1.53 o
  -2   5   9       27.43       28.87      0.94 o
  -1   5   9       42.74       42.97      1.64 o
   0   5   9       15.58       19.69      2.09 o
   1   5   9      280.15      274.46      4.18 o
   2   5   9      394.13      422.37      5.59 o
   3   5   9       19.45       22.08      1.81 o
   4   5   9        7.48        8.92      1.70 o
   5   5   9      142.56      146.04      2.96 o
   6   5   9      102.80       99.34      2.46 o
   7   5   9       63.66       57.99      2.81 o
   8   5   9      209.90      211.91      3.82 o
   9   5   9       71.05       70.21      3.10 o
  10   5   9       73.23       80.20      2.47 o
  11   5   9       38.66       45.18      3.52 o
 -15   6   9       11.63       14.84      3.04 o
 -14   6   9        2.22        3.67      1.99 o
 -13   6   9        1.28        3.81      1.94 o
 -12   6   9       40.00       30.14      2.76 o
 -11   6   9        4.32        4.66      0.99 o
 -10   6   9      116.05      107.31      2.16 o
  -9   6   9     1291.23     1271.80     11.52 o
  -8   6   9       49.66       54.43      1.67 o
  -7   6   9      115.52      126.56      2.56 o
  -6   6   9       44.43       54.67      1.88 o
  -5   6   9       86.59       92.18      1.88 o
  -4   6   9        0.02        0.85      0.88 o
  -3   6   9      266.45      241.72      3.51 o
  -2   6   9       59.72       40.91      1.44 o
  -1   6   9     1025.55      990.69      7.53 o
   0   6   9      228.07      217.53      4.44 o
   1   6   9       75.75       76.33      2.57 o
   2   6   9       82.00       83.25      2.79 o
   3   6   9      551.30      560.06     11.22 o
   4   6   9      349.22      325.69      5.40 o
   5   6   9       95.29       77.41      3.00 o
   6   6   9      969.20     1000.44     13.81 o
   7   6   9      500.20      515.21      6.56 o
   8   6   9       32.25       32.83      2.75 o
   9   6   9        6.60        7.56      1.43 o
  10   6   9       76.99       76.19      3.94 o
  11   6   9        0.87        2.79      2.70 o
 -14   7   9       17.07       17.11      3.03 o
 -13   7   9       15.85       17.09      2.94 o
 -12   7   9       19.78       23.59      2.72 o
 -11   7   9        3.29        6.10      1.98 o
 -10   7   9        1.84        0.66      0.67 o
  -9   7   9      102.27      104.35      2.21 o
  -8   7   9        9.52       10.93      1.11 o
  -7   7   9       23.34       18.52      1.58 o
  -6   7   9       61.56       56.60      1.70 o
  -5   7   9       29.96       22.58      1.36 o
  -4   7   9      146.55      137.93      2.50 o
  -3   7   9      988.99      974.73      8.36 o
  -2   7   9      753.74      740.29      7.20 o
  -1   7   9      244.95      228.69      2.39 o
   0   7   9       88.30       80.31      1.60 o
   1   7   9       35.36       44.70      3.18 o
   2   7   9      943.06      966.59     10.65 o
   3   7   9      608.22      615.47      7.47 o
   4   7   9        1.92        1.99      1.57 o
   5   7   9      489.25      501.76      7.81 o
   6   7   9       85.15       90.60      3.51 o
   7   7   9        2.63        2.98      1.37 o
   8   7   9       89.39       88.77      2.84 o
   9   7   9       50.35       58.13      2.69 o
  10   7   9       28.18       24.65      3.61 o
 -14   8   9       19.42       16.59      2.74 o
 -13   8   9       59.98       55.06      4.14 o
 -12   8   9       72.20       84.02      3.90 o
 -11   8   9        4.37        5.72      2.49 o
 -10   8   9        0.50        1.14      0.88 o
  -9   8   9       98.58       89.47      2.38 o
  -8   8   9        0.00        2.57      1.30 o
  -7   8   9       15.79       11.33      1.24 o
  -6   8   9      385.55      322.28      3.88 o
  -5   8   9        9.17        9.56      1.32 o
  -4   8   9        5.07        6.07      1.06 o
  -3   8   9       53.61       57.22      1.75 o
  -2   8   9        0.09        0.36      0.82 o
  -1   8   9      297.84      279.59      2.80 o
   0   8   9      104.25      100.34      1.22 o
   1   8   9      307.54      288.64      5.07 o
   2   8   9      178.03      150.91      3.73 o
   3   8   9        1.02       -0.53      1.48 o
   4   8   9      123.57      115.87      3.35 o
   5   8   9      406.44      419.02      6.07 o
   6   8   9       79.27       76.10      2.61 o
   7   8   9       56.09       58.76      3.70 o
   8   8   9      510.29      517.71      6.42 o
   9   8   9        3.91        6.83      3.11 o
 -13   9   9       21.16       28.91      3.39 o
 -12   9   9       69.87       60.09      4.23 o
 -11   9   9       21.94       23.91      2.91 o
 -10   9   9       11.53        7.81      2.86 o
  -9   9   9      319.97      333.05      3.68 o
  -8   9   9      107.46      114.64      2.34 o
  -7   9   9       31.39       28.65      2.59 o
  -6   9   9       95.42       86.25      2.45 o
  -5   9   9       71.66       72.97      2.17 o
  -4   9   9      147.26      153.49      2.56 o
  -3   9   9       53.60       52.82      1.52 o
  -2   9   9      155.32      145.57      2.33 o
  -1   9   9      153.00      144.56      2.06 o
   0   9   9       97.28       88.95      1.62 o
   1   9   9      201.66      196.37      5.05 o
   2   9   9      315.12      296.53      5.32 o
   3   9   9       29.58       27.93      2.74 o
   4   9   9      111.87      112.49      3.26 o
   5   9   9       13.18       17.05      2.07 o
   6   9   9      133.80      137.32      4.18 o
   7   9   9        0.43       -1.43      1.43 o
   8   9   9        3.36        4.45      2.47 o
 -12  10   9        5.49        7.24      2.50 o
 -11  10   9       18.95       17.84      2.73 o
 -10  10   9        0.37        1.20      1.81 o
  -9  10   9        7.46        5.48      1.18 o
  -8  10   9        5.57        3.40      1.11 o
  -7  10   9        0.00       -0.26      1.19 o
  -6  10   9       20.22       17.97      1.82 o
  -5  10   9       12.98        9.85      1.59 o
  -4  10   9        1.17        0.75      1.07 o
  -3  10   9      110.10      104.26      2.03 o
  -2  10   9       54.03       56.13      1.52 o
  -1  10   9      245.70      256.70      3.00 o
   0  10   9      112.92      117.21      1.76 o
   1  10   9       11.03       14.16      0.88 o
   2  10   9       28.80       25.26      3.08 o
   3  10   9       63.84       74.73      2.98 o
   4  10   9        0.18        1.22      1.81 o
   5  10   9        2.52        4.04      1.81 o
   6  10   9        6.32        9.64      2.53 o
   7  10   9        1.79        3.65      1.46 o
 -10  11   9       24.75       22.28      2.80 o
  -9  11   9       24.44       18.99      2.87 o
  -8  11   9       26.02       22.42      1.95 o
  -7  11   9        3.11        1.98      1.38 o
  -6  11   9       25.14       31.81      1.94 o
  -5  11   9       18.70       16.48      1.62 o
  -4  11   9       17.58       14.47      1.52 o
  -3  11   9      123.03      104.94      2.40 o
  -2  11   9       68.35       59.07      1.81 o
  -1  11   9        4.88        5.51      1.34 o
   0  11   9       23.03       24.25      2.63 o
   1  11   9       71.73       74.30      3.23 o
   2  11   9       24.95       24.51      2.45 o
   3  11   9        2.31       -0.81      1.93 o
   4  11   9       97.98       98.30      3.41 o
   5  11   9        5.91        7.23      1.84 o
   6  11   9        6.06        6.38      2.03 o
  -8  12   9       21.57       20.36      2.55 o
  -7  12   9        9.42        5.86      1.28 o
  -6  12   9      200.92      202.57      3.39 o
  -5  12   9       75.86       75.54      2.29 o
  -4  12   9       20.82       26.72      1.90 o
  -3  12   9       45.07       67.89      2.46 o
  -2  12   9        3.13        3.09      1.44 o
  -1  12   9        1.45        1.50      2.01 o
   0  12   9       22.26       25.38      3.05 o
   1  12   9      160.31      149.33      4.82 o
   2  12   9        0.01        0.43      1.89 o
   3  12   9        4.12        6.51      2.65 o
   4  12   9      143.64      164.67      4.92 o
  -5  13   9       30.62       28.03      2.24 o
  -4  13   9       12.07       12.93      1.46 o
  -3  13   9      165.48      194.01      5.75 o
  -2  13   9       15.55       15.55      2.68 o
  -1  13   9       43.44       38.51      3.50 o
   0  13   9        1.16        2.79      2.22 o
   1  13   9       69.61       60.84      3.45 o
 -17   0  10      130.43      158.65     10.95 o
 -16   0  10       20.41       25.18      6.39 o
 -15   0  10      193.33      156.66      3.90 o
 -14   0  10        6.49        5.15      1.99 o
 -13   0  10      386.00      271.35      6.60 o
 -12   0  10      551.30      533.89      8.07 o
 -11   0  10      754.23      735.39     10.74 o
 -10   0  10      798.91      756.71      9.59 o
  -9   0  10     1076.42     1024.85     19.67 o
  -8   0  10     1256.48     1236.53     17.90 o
  -7   0  10      674.62      640.47      7.21 o
  -6   0  10       68.94       94.06      5.78 o
  -5   0  10       84.60       67.94      2.17 o
  -4   0  10      900.36      944.93     10.68 o
  -3   0  10        0.07        0.76      1.50 o
  -2   0  10       16.57       39.02      2.10 o
  -1   0  10      438.81      364.25      4.15 o
   0   0  10      296.08      271.09      4.75 o
   1   0  10     1332.27     1388.22     30.64 o
   2   0  10      202.82      204.08      3.00 o
   3   0  10     1444.71     1481.14     25.63 o
   4   0  10      272.54      293.38      4.62 o
   5   0  10      202.73      149.87      2.94 o
   6   0  10        1.62       -0.93      1.13 o
   7   0  10        1.31        0.41      1.17 o
   8   0  10        5.56        8.72      1.43 o
   9   0  10      546.62      543.82      8.29 o
  10   0  10      543.15      536.89     11.81 o
  11   0  10      374.77      356.92     10.03 o
  12   0  10      138.57      120.37      4.79 o
 -17   1  10        9.36        7.81      5.25 o
 -16   1  10       16.03        9.96      2.50 o
 -15   1  10      113.33      105.10      2.62 o
 -14   1  10       60.88       67.24      2.01 o
 -13   1  10       48.07       35.21      1.65 o
 -12   1  10      322.61      331.20      5.80 o
 -11   1  10      215.41      233.35      3.49 o
 -10   1  10       77.97       64.68      1.94 o
  -9   1  10      663.08      702.81      7.93 o
  -8   1  10      203.02      189.25      3.12 o
  -7   1  10      500.50      520.40      4.34 o
  -6   1  10      232.69      187.29      2.75 o
  -5   1  10     1592.47     1650.10     18.34 o
  -4   1  10     1825.38     1934.67     14.44 o
  -3   1  10      548.65      539.25      4.72 o
  -2   1  10      166.26      135.05      1.76 o
  -1   1  10     3578.06     3645.80     29.58 o
   0   1  10      578.39      527.07      4.01 o
   1   1  10     1161.07     1167.14      8.43 o
   2   1  10        4.80        6.35      0.61 o
   3   1  10      101.24       92.31      2.06 o
   4   1  10      582.33      577.67      4.54 o
   5   1  10      886.93      818.95      7.50 o
   6   1  10        1.29        0.23      0.72 o
   7   1  10       34.41       45.38      1.35 o
   8   1  10      370.38      339.69      4.69 o
   9   1  10        0.13        1.25      0.92 o
  10   1  10        0.06       -0.59      0.95 o
  11   1  10       83.43       89.49      2.50 o
 -16   2  10        8.61        7.20      1.55 o
 -15   2  10      256.34      254.96      4.86 o
 -14   2  10       43.80       52.92      2.07 o
 -13   2  10       72.91       68.87      1.60 o
 -12   2  10      128.57      106.48      2.48 o
 -11   2  10       74.26       59.92      1.89 o
 -10   2  10      588.64      549.07      5.57 o
  -9   2  10      252.04      279.11      3.09 o
  -8   2  10       56.85       56.25      1.61 o
  -7   2  10      676.69      767.59      6.63 o
  -6   2  10       49.06       61.79      1.81 o
  -5   2  10        2.58        2.40      0.95 o
  -4   2  10      281.66      288.41      3.04 o
  -3   2  10       27.24       26.24      1.17 o
  -2   2  10     1635.26     1773.91     13.11 o
  -1   2  10      282.94      305.71      3.14 o
   0   2  10       75.10       87.52      1.55 o
   1   2  10     1988.60     2066.94     14.97 o
   2   2  10       84.70      114.12      1.81 o
   3   2  10      332.86      307.97      3.33 o
   4   2  10      373.83      370.74      3.25 o
   5   2  10      673.58      701.28      6.16 o
   6   2  10        0.08        0.70      0.80 o
   7   2  10        4.60        3.83      0.89 o
   8   2  10       30.00       34.15      1.38 o
   9   2  10       36.60       36.65      1.51 o
  10   2  10        4.56        4.03      0.94 o
  11   2  10      112.42      109.19      2.79 o
 -16   3  10       29.82       26.56      2.70 o
 -15   3  10       52.73       42.96      4.13 o
 -14   3  10       33.39       34.73      2.58 o
 -13   3  10       12.74       16.79      1.32 o
 -12   3  10       11.94       13.82      1.24 o
 -11   3  10        0.02        0.83      0.94 o
 -10   3  10      445.77      445.50      5.62 o
  -9   3  10      866.04      872.93     11.66 o
  -8   3  10      327.85      334.13      3.98 o
  -7   3  10       42.67       41.38      1.43 o
  -6   3  10        1.85        1.95      0.95 o
  -5   3  10      350.72      366.63      3.54 o
  -4   3  10       84.19       65.77      1.64 o
  -3   3  10      506.97      451.39      6.11 o
  -2   3  10      159.29      146.98      2.27 o
  -1   3  10      698.04      651.23      6.80 o
   0   3  10     2133.80     2308.38     20.79 o
   1   3  10     1474.19     1508.67     14.27 o
   2   3  10      432.07      469.05      5.62 o
   3   3  10     1156.35     1066.01     10.79 o
   4   3  10        7.80        3.63      1.52 o
   5   3  10      263.43      219.74      3.27 o
   6   3  10       32.52       27.05      1.26 o
   7   3  10        1.34        2.13      0.80 o
   8   3  10        0.90        2.56      0.74 o
   9   3  10       33.50       27.44      1.04 o
  10   3  10       17.47       16.61      1.38 o
  11   3  10      133.80      129.52      2.77 o
 -16   4  10        1.51        3.24      2.15 o
 -15   4  10       59.61       70.39      3.33 o
 -14   4  10       35.05       31.65      2.34 o
 -13   4  10       14.91       19.17      2.41 o
 -12   4  10       93.30       87.25      1.71 o
 -11   4  10       44.30       38.64      1.31 o
 -10   4  10        0.59        0.91      0.91 o
  -9   4  10      202.23      218.20      7.15 o
  -8   4  10     2889.14     2911.57     37.44 o
  -7   4  10      524.84      514.69      4.95 o
  -6   4  10       12.86       16.03      1.24 o
  -5   4  10      927.94      984.65     10.58 o
  -4   4  10      150.19      135.65      2.17 o
  -3   4  10      465.58      452.15      3.65 o
  -2   4  10        7.20        9.88      0.73 o
  -1   4  10      154.05      155.45      1.59 o
   0   4  10      308.83      311.26      4.33 o
   1   4  10     3683.03     3685.52     37.79 o
   2   4  10      876.15      876.33      9.41 o
   3   4  10     3970.97     3934.46     40.89 o
   4   4  10      408.25      398.37      6.39 o
   5   4  10      131.13      118.44      3.11 o
   6   4  10       13.08       21.06      1.87 o
   7   4  10      666.35      660.58     10.42 o
   8   4  10       31.50       28.79      1.59 o
   9   4  10       13.96       15.20      1.72 o
  10   4  10       67.95       66.17      2.11 o
  11   4  10       65.85       78.92      2.73 o
 -15   5  10      190.18      219.02      5.63 o
 -14   5  10      115.37      125.24      4.01 o
 -13   5  10        2.88       -0.32      1.70 o
 -12   5  10       39.49       52.02      2.06 o
 -11   5  10      733.72      782.04      7.33 o
 -10   5  10      280.63      282.35      3.57 o
  -9   5  10     1463.26     1533.88     16.93 o
  -8   5  10        6.95        7.35      1.26 o
  -7   5  10       45.19       38.25      1.72 o
  -6   5  10      575.39      594.86      6.34 o
  -5   5  10        7.02        6.83      1.16 o
  -4   5  10       49.67       70.47      1.69 o
  -3   5  10        1.60        0.38      0.75 o
  -2   5  10      665.54      684.60      5.55 o
  -1   5  10      959.13      998.04      7.30 o
   0   5  10      384.99      416.69      5.48 o
   1   5  10       42.89       48.05      2.50 o
   2   5  10     1113.61     1137.57     11.70 o
   3   5  10       31.70       33.39      2.24 o
   4   5  10      521.11      521.47      6.31 o
   5   5  10       11.53        9.53      1.61 o
   6   5  10      108.16      116.53      2.84 o
   7   5  10       56.90       60.40      2.53 o
   8   5  10      182.07      179.18      3.30 o
   9   5  10       39.92       34.26      3.59 o
  10   5  10      206.23      211.25      3.59 o
 -15   6  10      142.45      170.77      5.07 o
 -14   6  10      190.87      213.89      5.46 o
 -13   6  10        3.72        2.54      1.80 o
 -12   6  10      106.05      106.81      3.63 o
 -11   6  10       51.15       45.32      1.41 o
 -10   6  10        2.24        2.77      0.89 o
  -9   6  10       28.25       27.22      1.52 o
  -8   6  10      707.47      666.36      6.08 o
  -7   6  10       58.31       50.01      1.68 o
  -6   6  10       67.36       82.98      2.14 o
  -5   6  10      214.10      220.57      2.87 o
  -4   6  10       13.51       12.06      1.17 o
  -3   6  10        0.01        1.74      1.05 o
  -2   6  10       11.59        8.70      0.68 o
  -1   6  10      994.67      995.00      7.57 o
   0   6  10       66.04       76.32      2.86 o
   1   6  10     2340.75     2390.07     25.57 o
   2   6  10     1417.94     1418.91     14.29 o
   3   6  10     1661.65     1650.46     17.98 o
   4   6  10       60.08       66.21      3.20 o
   5   6  10      142.36      148.82      4.42 o
   6   6  10        1.84        1.71      1.88 o
   7   6  10      325.79      335.57      5.45 o
   8   6  10       26.11       25.91      1.92 o
   9   6  10        8.10        8.62      2.00 o
  10   6  10        3.72        2.16      2.21 o
 -14   7  10       42.61       50.40      3.79 o
 -13   7  10       15.43       17.98      3.28 o
 -12   7  10       26.36       19.15      3.17 o
 -11   7  10       41.09       40.12      3.32 o
 -10   7  10      296.36      300.16      4.05 o
  -9   7  10      205.90      205.69      3.33 o
  -8   7  10      288.36      282.90      3.81 o
  -7   7  10      120.45      105.64      2.13 o
  -6   7  10      849.07      816.02      7.70 o
  -5   7  10      247.54      244.79      3.08 o
  -4   7  10      172.26      179.54      3.06 o
  -3   7  10      225.43      228.40      2.88 o
  -2   7  10       64.08       54.86      1.17 o
  -1   7  10       48.41       50.30      0.84 o
   0   7  10     2227.85     2219.80     22.93 o
   1   7  10      419.52      432.06      6.21 o
   2   7  10     2429.18     2429.34     27.54 o
   3   7  10      489.81      482.65      7.37 o
   4   7  10       95.66       91.77      3.87 o
   5   7  10       26.31       32.83      2.30 o
   6   7  10      507.20      496.12      7.20 o
   7   7  10       52.94       60.51      2.81 o
   8   7  10       69.65       74.55      2.75 o
   9   7  10       82.89       76.74      3.16 o
 -14   8  10       34.53       39.56      3.64 o
 -13   8  10       61.46       60.84      3.51 o
 -12   8  10      266.56      287.03      6.05 o
 -11   8  10      130.01      141.64      4.44 o
 -10   8  10       69.89       74.17      2.93 o
  -9   8  10       71.27       73.15      2.26 o
  -8   8  10      202.31      199.79      2.88 o
  -7   8  10        0.52        2.96      0.98 o
  -6   8  10      451.39      449.08      4.53 o
  -5   8  10      162.97      134.01      2.46 o
  -4   8  10      156.96      154.53      2.47 o
  -3   8  10      244.79      280.78      3.20 o
  -2   8  10      123.73       96.81      2.04 o
  -1   8  10      368.10      382.17      3.75 o
   0   8  10     1244.39     1225.80     13.86 o
   1   8  10        8.38        8.64      2.19 o
   2   8  10      238.53      230.03      4.62 o
   3   8  10       74.31       76.49      3.44 o
   4   8  10      244.44      232.76      4.42 o
   5   8  10        0.86       -1.45      1.59 o
   6   8  10       69.52       75.33      2.92 o
   7   8  10        0.66        0.86      1.99 o
   8   8  10       21.73       23.12      1.78 o
 -13   9  10        9.62        7.30      2.51 o
 -12   9  10       87.20      114.81      4.03 o
 -11   9  10        6.27        8.52      2.17 o
 -10   9  10      173.26      183.72      4.88 o
  -9   9  10        2.96        4.12      1.13 o
  -8   9  10       69.19       81.50      2.40 o
  -7   9  10       13.82       19.34      1.91 o
  -6   9  10       44.27       35.84      1.52 o
  -5   9  10        9.01        8.21      1.18 o
  -4   9  10       18.78        6.79      1.14 o
  -3   9  10      262.29      284.82      3.67 o
  -2   9  10      672.29      580.95      7.51 o
  -1   9  10        7.37        6.55      0.90 o
   0   9  10        0.08       -1.56      1.80 o
   1   9  10        0.28        0.36      1.59 o
   2   9  10        2.35        1.98      2.02 o
   3   9  10      142.08      139.47      4.10 o
   4   9  10       68.03       71.92      4.00 o
   5   9  10       17.21       20.10      2.46 o
   6   9  10        3.19        4.57      1.82 o
   7   9  10      416.77      468.85      9.34 o
   8   9  10       34.34       35.02      3.53 o
 -11  10  10       13.87       22.24      3.50 o
 -10  10  10        8.28        4.58      1.96 o
  -9  10  10        1.04        2.57      1.06 o
  -8  10  10       84.07       71.87      2.11 o
  -7  10  10      169.40      142.37      2.63 o
  -6  10  10        0.47        0.95      1.30 o
  -5  10  10        7.91        8.46      1.47 o
  -4  10  10       33.81       38.36      1.72 o
  -3  10  10      259.07      243.02      3.49 o
  -2  10  10        0.90        4.93      0.80 o
  -1  10  10       41.11       27.62      1.30 o
   0  10  10        0.04        0.23      1.80 o
   1  10  10      490.03      469.45      7.77 o
   2  10  10        9.83       16.74      2.26 o
   3  10  10      529.42      530.86      7.36 o
   4  10  10        0.59        0.70      1.71 o
   5  10  10       13.68       15.57      2.75 o
   6  10  10        3.98        1.79      1.72 o
 -10  11  10        2.17        2.87      2.38 o
  -9  11  10        0.00        0.89      1.89 o
  -8  11  10      177.40      201.21      3.29 o
  -7  11  10       44.44       66.55      4.87 o
  -6  11  10        0.82        1.22      1.13 o
  -5  11  10       74.14       81.53      2.21 o
  -4  11  10      137.02      117.51      2.32 o
  -3  11  10       89.33       93.14      2.32 o
  -2  11  10      194.03      166.54      2.36 o
  -1  11  10       20.81       10.49      2.72 o
   0  11  10        0.45        1.01      1.83 o
   1  11  10      316.73      333.59      6.14 o
   2  11  10        1.51        0.34      1.79 o
   3  11  10       72.47       71.34      3.40 o
   4  11  10      109.74      109.48      3.91 o
   5  11  10       43.62       52.25      3.40 o
  -8  12  10        4.78        6.06      2.12 o
  -7  12  10       31.30       35.66      1.82 o
  -6  12  10       57.75       65.02      2.22 o
  -5  12  10       33.94       40.35      1.77 o
  -4  12  10       62.76       74.00      2.38 o
  -3  12  10       91.78       71.96      4.06 o
  -2  12  10       34.03       27.92      2.74 o
  -1  12  10      102.24      104.08      4.38 o
   0  12  10      127.46      129.27      4.63 o
   1  12  10       60.24       59.55      4.04 o
   2  12  10       18.29       10.11      2.74 o
   3  12  10        5.81        3.40      2.40 o
  -4  13  10        1.24        1.40      1.91 o
  -3  13  10        0.05       -2.29      2.59 o
  -2  13  10       47.38       62.63      3.84 o
  -1  13  10       62.01       72.75      5.44 o
 -16   1  11      121.97      126.13      4.81 o
 -15   1  11        0.11        2.64      1.51 o
 -14   1  11       13.03       11.60      1.03 o
 -13   1  11       44.39       49.48      1.68 o
 -12   1  11       44.56       28.07      1.51 o
 -11   1  11        1.56        0.77      0.98 o
 -10   1  11       73.93       73.94      2.01 o
  -9   1  11      105.35      110.28      2.36 o
  -8   1  11       55.24       50.71      1.78 o
  -7   1  11       35.55       32.08      1.55 o
  -6   1  11       71.95       68.73      1.79 o
  -5   1  11      147.46      128.82      2.20 o
  -4   1  11     1236.45     1238.30      9.46 o
  -3   1  11      385.21      405.91      3.75 o
  -2   1  11       61.10       58.54      1.44 o
  -1   1  11       99.51       98.64      1.72 o
   0   1  11      870.94      896.81      7.07 o
   1   1  11      351.58      377.06      3.26 o
   2   1  11      274.70      275.10      2.69 o
   3   1  11       69.39       75.08      2.03 o
   4   1  11      388.57      360.11      3.51 o
   5   1  11       66.43       56.07      1.52 o
   6   1  11       27.63       29.79      1.36 o
   7   1  11       11.25       10.92      1.06 o
   8   1  11       22.91       23.15      1.14 o
   9   1  11       24.66       21.24      1.64 o
  10   1  11        1.10        1.76      0.93 o
  11   1  11      319.09      313.17      6.26 o
 -16   2  11       43.11       31.35      4.71 o
 -15   2  11       13.74       13.26      2.36 o
 -14   2  11       25.46       21.18      1.66 o
 -13   2  11      262.54      225.27      3.40 o
 -12   2  11       74.75       68.95      2.25 o
 -11   2  11      355.91      387.64      4.97 o
 -10   2  11      846.88      829.18     13.43 o
  -9   2  11        9.80       12.77      1.35 o
  -8   2  11        6.10        5.60      1.42 o
  -7   2  11       95.55       96.62      2.00 o
  -6   2  11       15.49       15.82      1.28 o
  -5   2  11     1788.37     1801.38     13.85 o
  -4   2  11      604.29      605.17      6.62 o
  -3   2  11      736.77      820.38      6.67 o
  -2   2  11     1683.62     1785.20     13.44 o
  -1   2  11      798.16      854.04      6.74 o
   0   2  11        5.42        8.98      0.77 o
   1   2  11      393.50      412.86      3.36 o
   2   2  11      206.61      197.35      2.02 o
   3   2  11      340.59      363.98      3.34 o
   4   2  11     2016.89     2039.03     16.56 o
   5   2  11       32.29       33.72      1.24 o
   6   2  11        3.32        3.38      0.76 o
   7   2  11        2.75        2.69      0.76 o
   8   2  11      360.21      355.94      7.62 o
   9   2  11       32.42       36.89      1.92 o
  10   2  11        2.01        0.94      0.88 o
  11   2  11        8.38       11.28      1.69 o
 -16   3  11      110.04      136.05      4.42 o
 -15   3  11       36.73       52.06      2.83 o
 -14   3  11      402.91      406.74      7.91 o
 -13   3  11       17.77       12.10      1.28 o
 -12   3  11        0.85        1.41      0.75 o
 -11   3  11        0.04        0.18      0.88 o
 -10   3  11      295.10      262.39      3.20 o
  -9   3  11      508.35      475.07      6.92 o
  -8   3  11      101.09      119.03      2.86 o
  -7   3  11      139.46      117.13      2.40 o
  -6   3  11        0.73        8.86      1.19 o
  -5   3  11     1215.87     1170.29      9.05 o
  -4   3  11      230.89      204.18      2.51 o
  -3   3  11        5.65        4.51      0.77 o
  -2   3  11      728.34      828.16      6.68 o
  -1   3  11      105.49      110.01      1.57 o
   0   3  11      399.78      403.25      3.01 o
   1   3  11     1483.40     1590.87     15.55 o
   2   3  11      117.87      126.72      3.39 o
   3   3  11       12.56       14.89      1.62 o
   4   3  11        5.75        7.27      1.44 o
   5   3  11       93.24       90.07      2.76 o
   6   3  11      109.97      109.61      2.70 o
   7   3  11       80.16       74.94      2.98 o
   8   3  11        4.43        3.42      0.67 o
   9   3  11        2.37        2.73      1.33 o
  10   3  11        0.33        1.21      1.43 o
 -16   4  11       14.73       24.52      2.73 o
 -15   4  11        5.66        1.86      2.02 o
 -14   4  11        2.92       -0.28      1.57 o
 -13   4  11      246.41      236.58      5.04 o
 -12   4  11       16.39       15.43      0.90 o
 -11   4  11      350.50      345.13      4.96 o
 -10   4  11      245.41      218.80      2.80 o
  -9   4  11      894.54      850.78      8.27 o
  -8   4  11      202.23      213.86      3.55 o
  -7   4  11      144.80      143.85      2.97 o
  -6   4  11      663.75      686.59      7.84 o
  -5   4  11      441.28      505.63      5.01 o
  -4   4  11       27.04       28.21      1.27 o
  -3   4  11      151.21      120.65      2.51 o
  -2   4  11       25.70       40.15      1.00 o
  -1   4  11      650.83      601.43      4.53 o
   0   4  11      548.45      540.40      7.13 o
   1   4  11      426.48      418.48      5.53 o
   2   4  11      100.24      109.87      3.25 o
   3   4  11        1.79        4.15      1.75 o
   4   4  11      259.15      247.10      4.56 o
   5   4  11       64.53       66.01      2.69 o
   6   4  11      142.86      164.26      3.57 o
   7   4  11      408.79      427.16      8.21 o
   8   4  11       86.95       84.04      3.05 o
   9   4  11        0.34        0.01      1.20 o
  10   4  11      108.13      114.74      2.77 o
 -15   5  11        1.03        6.64      2.25 o
 -14   5  11       21.41       10.24      2.43 o
 -13   5  11       31.25       39.09      2.71 o
 -12   5  11      114.54      118.08      2.57 o
 -11   5  11       64.68       69.25      1.66 o
 -10   5  11      188.54      208.77      2.62 o
  -9   5  11      231.15      262.32      3.28 o
  -8   5  11        6.42        6.13      1.26 o
  -7   5  11      286.27      282.83      4.13 o
  -6   5  11       55.31       58.12      1.85 o
  -5   5  11      328.51      295.33      3.43 o
  -4   5  11       34.71       37.79      1.42 o
  -3   5  11      457.20      464.51      4.28 o
  -2   5  11      594.16      595.23      4.92 o
  -1   5  11      179.74      163.40      3.58 o
   0   5  11      207.19      180.03      4.30 o
   1   5  11       14.24       23.85      2.17 o
   2   5  11      354.84      366.68      6.10 o
   3   5  11       26.20       27.14      2.10 o
   4   5  11      142.31      128.65      3.25 o
   5   5  11        5.71        5.04      1.78 o
   6   5  11      127.62      128.95      3.65 o
   7   5  11       58.77       62.55      2.73 o
   8   5  11       13.86       13.54      1.92 o
   9   5  11       47.18       43.52      3.45 o
  10   5  11       18.21       14.23      1.66 o
 -15   6  11       19.51       19.94      2.97 o
 -14   6  11       26.80       26.19      3.00 o
 -13   6  11       43.57       35.84      2.83 o
 -12   6  11       62.33       65.24      3.64 o
 -11   6  11       58.50       62.44      1.81 o
 -10   6  11       12.58       13.77      1.45 o
  -9   6  11      181.14      176.46      2.76 o
  -8   6  11      174.50      187.36      2.91 o
  -7   6  11        0.30        0.60      0.94 o
  -6   6  11      180.95      167.50      2.98 o
  -5   6  11        9.49       15.51      1.15 o
  -4   6  11       83.91       87.82      1.90 o
  -3   6  11       61.91       49.34      1.20 o
  -2   6  11      531.52      544.48      4.75 o
  -1   6  11      261.05      264.48      4.93 o
   0   6  11      229.76      221.10      4.61 o
   1   6  11      246.71      243.49      5.20 o
   2   6  11      394.05      399.06      6.44 o
   3   6  11      118.70      110.55      3.56 o
   4   6  11      332.97      289.59      4.87 o
   5   6  11      567.53      601.85      9.38 o
   6   6  11      118.97      120.93      3.11 o
   7   6  11        2.57        5.10      1.53 o
   8   6  11      317.29      324.90      6.72 o
   9   6  11      134.60      128.29      6.35 o
 -14   7  11       82.00       95.23      4.99 o
 -13   7  11        0.01        1.75      1.96 o
 -12   7  11        6.27        1.69      2.01 o
 -11   7  11       20.78       15.19      1.93 o
 -10   7  11       58.85       58.44      2.03 o
  -9   7  11      615.89      631.13      6.72 o
  -8   7  11       50.64       49.33      1.70 o
  -7   7  11       69.56       70.16      1.95 o
  -6   7  11      226.88      202.36      2.83 o
  -5   7  11      216.01      194.24      3.33 o
  -4   7  11      353.86      367.74      4.31 o
  -3   7  11      484.46      487.51      4.73 o
  -2   7  11      388.24      354.10      3.52 o
  -1   7  11       19.14       22.88      2.68 o
   0   7  11      176.16      183.43      4.18 o
   1   7  11       21.65       20.73      2.48 o
   2   7  11      136.47      130.48      3.76 o
   3   7  11       53.85       57.10      3.88 o
   4   7  11       77.35       69.02      3.06 o
   5   7  11      237.03      237.71      4.84 o
   6   7  11      195.21      203.92      4.17 o
   7   7  11       10.71       15.83      2.20 o
   8   7  11        7.60        2.60      1.65 o
   9   7  11        9.08        8.36      2.59 o
 -13   8  11      165.86      172.64      4.68 o
 -12   8  11        8.01        5.77      2.12 o
 -11   8  11       17.99       10.65      2.99 o
 -10   8  11      132.40      110.97      4.52 o
  -9   8  11       49.32       63.29      2.00 o
  -8   8  11      124.16      146.35      2.96 o
  -7   8  11       33.20       39.39      1.78 o
  -6   8  11       19.79       12.56      1.22 o
  -5   8  11        2.37        1.70      0.95 o
  -4   8  11       25.57       15.09      1.59 o
  -3   8  11      233.57      195.68      2.69 o
  -2   8  11     1333.68     1309.98     10.81 o
  -1   8  11       53.19       55.06      3.18 o
   0   8  11      357.21      367.73      6.76 o
   1   8  11       17.36       11.05      2.04 o
   2   8  11       30.23       24.81      2.49 o
   3   8  11        0.07        0.26      1.56 o
   4   8  11      209.47      214.91      4.76 o
   5   8  11       41.42       35.71      2.70 o
   6   8  11      122.11      121.96      3.31 o
   7   8  11        3.83        2.92      1.52 o
   8   8  11        2.54        4.53      2.02 o
 -12   9  11       63.78       71.38      4.00 o
 -11   9  11       56.89       76.53      3.54 o
 -10   9  11       82.98       99.39      3.75 o
  -9   9  11        1.00        2.31      1.17 o
  -8   9  11      134.75      144.00      2.70 o
  -7   9  11       67.73       74.35      2.36 o
  -6   9  11        0.01        0.53      0.92 o
  -5   9  11       21.51       17.34      1.24 o
  -4   9  11       96.15       98.60      2.17 o
  -3   9  11       71.33       58.33      1.55 o
  -2   9  11      139.48      140.78      2.43 o
  -1   9  11      623.09      584.63      5.17 o
   0   9  11        2.19        4.34      2.31 o
   1   9  11      176.64      170.23      4.15 o
   2   9  11       19.23       18.10      2.59 o
   3   9  11       12.40       10.62      2.21 o
   4   9  11       35.23       33.40      3.41 o
   5   9  11       88.00       98.97      3.22 o
   6   9  11        2.21        2.49      1.55 o
   7   9  11        1.99        3.32      2.19 o
 -11  10  11       22.18       15.83      3.26 o
 -10  10  11        0.63        2.96      1.85 o
  -9  10  11        0.10       -0.13      1.29 o
  -8  10  11        5.69        4.86      1.33 o
  -7  10  11       26.86       23.17      1.68 o
  -6  10  11      104.00       98.26      2.71 o
  -5  10  11       85.22       89.37      2.53 o
  -4  10  11       75.85       72.53      2.38 o
  -3  10  11        7.17        6.55      1.24 o
  -2  10  11        8.30        8.46      1.11 o
  -1  10  11       14.96       26.70      2.71 o
   0  10  11       36.49       35.64      3.23 o
   1  10  11        0.35        1.62      2.01 o
   2  10  11      116.04      110.45      3.93 o
   3  10  11        0.01       -0.20      1.73 o
   4  10  11        0.08        1.01      1.78 o
   5  10  11        4.33        6.19      2.34 o
  -9  11  11       91.32       92.34      4.12 o
  -8  11  11        0.66        1.79      1.09 o
  -7  11  11       53.27       55.30      2.25 o
  -6  11  11       42.08       38.38      1.82 o
  -5  11  11       14.01       12.82      1.54 o
  -4  11  11        4.66        3.71      1.23 o
  -3  11  11      251.39      256.55      7.34 o
  -2  11  11       48.49       54.80      3.33 o
  -1  11  11        2.16        1.55      2.29 o
   0  11  11        3.88        3.16      2.27 o
   1  11  11        2.53        5.47      2.43 o
   2  11  11        0.56        0.82      2.17 o
   3  11  11       56.44       58.05      3.83 o
   4  11  11      112.08      118.99      4.97 o
  -7  12  11        5.11        5.79      1.60 o
  -6  12  11       74.60       72.31      2.51 o
  -5  12  11        5.67        8.82      1.62 o
  -4  12  11        0.25        0.62      1.89 o
  -3  12  11       37.07       36.57      3.57 o
  -2  12  11      101.03      111.05      4.46 o
  -1  12  11       20.56       25.28      3.15 o
   0  12  11        0.08       -0.31      1.94 o
   1  12  11        6.74       12.29      2.75 o
 -16   0  12       67.51       65.13      6.75 o
 -15   0  12      138.54      114.20      4.36 o
 -14   0  12       45.33       64.35      2.56 o
 -13   0  12       23.89       16.91      2.52 o
 -12   0  12      620.06      649.62     10.49 o
 -11   0  12      152.66      120.97      8.04 o
 -10   0  12      256.81      252.84      8.03 o
  -9   0  12      141.59      157.68      4.27 o
  -8   0  12      109.52      114.16      3.43 o
  -7   0  12      449.51      440.97      6.40 o
  -6   0  12      301.39      287.71      4.44 o
  -5   0  12       38.60       45.42      2.51 o
  -4   0  12     1870.76     1825.84     19.64 o
  -3   0  12      214.18      258.60      4.65 o
  -2   0  12     2708.13     2762.90     31.83 o
  -1   0  12      896.15      845.44      8.82 o
   0   0  12       91.95       74.58      2.38 o
   1   0  12      244.62      229.19      3.53 o
   2   0  12       41.45       65.04      2.15 o
   3   0  12      184.99      185.07      3.32 o
   4   0  12        0.54        2.98      1.22 o
   5   0  12     1444.75     1381.07     18.83 o
   6   0  12      205.88      173.48      5.87 o
   7   0  12       61.24       39.34      2.37 o
   8   0  12       67.67       59.83      3.73 o
   9   0  12        2.45        2.73      1.17 o
  10   0  12      323.02      281.95      9.69 o
 -16   1  12        9.55       18.17      2.72 o
 -15   1  12       96.63       90.44      3.95 o
 -14   1  12        0.28        0.57      1.20 o
 -13   1  12      193.67      151.97      2.43 o
 -12   1  12        1.08        2.48      1.10 o
 -11   1  12        0.01        0.97      1.14 o
 -10   1  12       38.78       47.73      1.92 o
  -9   1  12      238.32      235.60      3.34 o
  -8   1  12       93.74       93.86      2.25 o
  -7   1  12     1153.37     1166.09     10.40 o
  -6   1  12     1117.43     1168.79      9.36 o
  -5   1  12      560.35      609.99      6.21 o
  -4   1  12       37.02       40.37      1.65 o
  -3   1  12       70.14       70.13      1.62 o
  -2   1  12      527.47      531.69      4.52 o
  -1   1  12      639.27      649.31      5.20 o
   0   1  12       12.25       15.84      1.36 o
   1   1  12        0.03        0.42      0.89 o
   2   1  12     1296.67     1281.61     10.23 o
   3   1  12     1161.59     1143.94      9.48 o
   4   1  12        3.87        4.32      0.84 o
   5   1  12      109.28       79.43      1.80 o
   6   1  12      519.36      493.33      4.83 o
   7   1  12      207.58      221.38      3.03 o
   8   1  12      405.55      410.81      4.41 o
   9   1  12      130.95      125.48      3.27 o
  10   1  12        6.39        5.46      1.65 o
 -16   2  12       56.13       49.03      3.01 o
 -15   2  12        3.60        0.23      2.05 o
 -14   2  12       16.03       11.96      1.48 o
 -13   2  12      131.07      117.75      2.61 o
 -12   2  12       22.55       17.10      1.37 o
 -11   2  12       93.31       85.52      2.97 o
 -10   2  12      104.21       99.58      3.05 o
  -9   2  12      572.01      579.99      6.60 o
  -8   2  12      524.25      547.11      5.43 o
  -7   2  12       10.96        9.08      1.38 o
  -6   2  12      414.88      408.29      5.40 o
  -5   2  12      946.11     1016.18      8.50 o
  -4   2  12      368.78      380.43      3.57 o
  -3   2  12       32.93       40.86      1.33 o
  -2   2  12       69.22       72.78      1.52 o
  -1   2  12      985.99      933.00      6.94 o
   0   2  12       80.81       67.63      1.24 o
   1   2  12        0.03        1.09      0.63 o
   2   2  12        0.93        1.14      0.64 o
   3   2  12       53.82       49.43      1.01 o
   4   2  12      163.97      143.04      3.36 o
   5   2  12        6.67        8.61      0.90 o
   6   2  12       36.65       39.85      1.40 o
   7   2  12       96.74       80.68      1.89 o
   8   2  12       44.67       33.83      1.91 o
   9   2  12       88.83       85.82      3.03 o
  10   2  12       13.66       12.15      2.09 o
 -16   3  12        3.97        2.28      1.89 o
 -15   3  12        3.91        1.31      1.72 o
 -14   3  12        5.23        5.77      2.10 o
 -13   3  12       97.06       89.15      3.19 o
 -12   3  12      221.52      231.43      3.18 o
 -11   3  12        8.42        7.89      1.30 o
 -10   3  12      487.62      490.34      5.40 o
  -9   3  12        0.65        0.54      1.06 o
  -8   3  12      296.34      272.43      4.76 o
  -7   3  12      153.20      160.93      2.50 o
  -6   3  12        4.19        0.91      0.96 o
  -5   3  12       86.44      108.03      2.58 o
  -4   3  12      263.46      245.99      2.71 o
  -3   3  12        4.70        7.46      1.18 o
  -2   3  12      768.11      776.65      9.84 o
  -1   3  12      623.38      566.09      5.31 o
   0   3  12     1186.65     1232.10      9.16 o
   1   3  12      455.42      446.09      5.39 o
   2   3  12     1387.98     1432.44     14.27 o
   3   3  12      179.88      175.49      3.28 o
   4   3  12       81.34       73.73      2.33 o
   5   3  12        0.65       -0.21      1.16 o
   6   3  12       73.20       73.68      4.06 o
   7   3  12       34.45       33.26      1.97 o
   8   3  12       41.30       42.12      1.99 o
   9   3  12        4.05        6.08      1.69 o
  10   3  12       97.68       98.05      2.66 o
 -15   4  12       29.62       45.67      3.57 o
 -14   4  12        0.24       -0.99      2.18 o
 -13   4  12       21.08       16.41      2.41 o
 -12   4  12      160.78      184.71      2.51 o
 -11   4  12       47.57       35.52      1.69 o
 -10   4  12      654.71      700.00      6.71 o
  -9   4  12        8.51       12.30      1.68 o
  -8   4  12       23.02       26.06      1.53 o
  -7   4  12      187.39      188.55      3.00 o
  -6   4  12      149.62      143.12      2.62 o
  -5   4  12       25.79       23.04      1.61 o
  -4   4  12       10.35       12.09      1.22 o
  -3   4  12       11.24       13.13      1.17 o
  -2   4  12      135.56      141.26      2.61 o
  -1   4  12      658.65      651.82      6.45 o
   0   4  12      203.35      200.81      3.71 o
   1   4  12        0.32        2.31      1.56 o
   2   4  12      457.22      481.17      7.82 o
   3   4  12     1595.12     1590.86     17.85 o
   4   4  12        1.19        5.39      1.80 o
   5   4  12       46.87       54.19      2.66 o
   6   4  12        3.54        0.52      1.38 o
   7   4  12      180.87      171.94      3.59 o
   8   4  12        4.50       10.22      1.76 o
   9   4  12        0.22        3.20      1.56 o
 -15   5  12       30.40       31.72      3.11 o
 -14   5  12       85.75       81.67      4.49 o
 -13   5  12       35.86       37.29      2.72 o
 -12   5  12       28.04       29.58      1.57 o
 -11   5  12        7.19        4.35      1.03 o
 -10   5  12        0.33        0.82      1.11 o
  -9   5  12      120.50      106.22      2.51 o
  -8   5  12      610.56      570.37      6.19 o
  -7   5  12       69.73       65.01      1.99 o
  -6   5  12       31.25       29.18      1.61 o
  -5   5  12      108.54      105.89      2.08 o
  -4   5  12        3.37        2.36      0.91 o
  -3   5  12      887.03      868.30      7.31 o
  -2   5  12      157.56      150.55      1.97 o
  -1   5  12     1241.17     1195.31     21.08 o
   0   5  12     1541.42     1480.19     20.74 o
   1   5  12     4054.43     4173.56     46.78 o
   2   5  12     1700.47     1776.58     19.56 o
   3   5  12      141.68      151.13      3.56 o
   4   5  12      173.11      183.36      4.11 o
   5   5  12        0.70        2.18      1.51 o
   6   5  12       42.75       45.52      3.94 o
   7   5  12       57.47       71.15      3.08 o
   8   5  12        1.36        2.36      1.45 o
   9   5  12      159.28      150.98      3.62 o
 -15   6  12        7.12        6.33      4.28 o
 -14   6  12       10.12       10.63      2.63 o
 -13   6  12       65.56       56.76      5.70 o
 -12   6  12       55.83       61.00      3.13 o
 -11   6  12        1.17        1.93      1.29 o
 -10   6  12      149.54      150.59      2.65 o
  -9   6  12      242.97      235.85      3.56 o
  -8   6  12      109.47      113.54      2.13 o
  -7   6  12       16.23       20.58      1.72 o
  -6   6  12      390.25      432.14      4.38 o
  -5   6  12        0.25       -1.02      1.02 o
  -4   6  12      198.19      181.23      2.61 o
  -3   6  12        5.35        3.80      0.80 o
  -2   6  12      175.93      199.92      2.21 o
  -1   6  12      171.70      192.06      4.42 o
   0   6  12      429.95      409.02      6.06 o
   1   6  12       24.47       25.67      2.54 o
   2   6  12      134.55      128.12      3.71 o
   3   6  12       53.26       54.98      2.89 o
   4   6  12       97.84       97.84      3.09 o
   5   6  12       21.17       23.75      2.25 o
   6   6  12        0.19        1.60      1.54 o
   7   6  12        7.10        5.64      1.83 o
   8   6  12        0.86       -1.09      2.12 o
 -14   7  12       16.11       14.94      2.53 o
 -13   7  12      123.10      150.21      4.78 o
 -12   7  12        2.81        0.91      2.02 o
 -11   7  12      110.94      109.11      2.14 o
 -10   7  12      148.49      134.97      2.80 o
  -9   7  12       15.57       19.39      1.71 o
  -8   7  12      771.05      782.35      7.75 o
  -7   7  12       96.89      102.84      2.40 o
  -6   7  12       26.89       21.36      1.29 o
  -5   7  12       37.88       27.60      1.89 o
  -4   7  12      176.87      147.36      4.25 o
  -3   7  12      186.78      178.54      2.58 o
  -2   7  12       79.73       75.48      1.24 o
  -1   7  12      368.68      362.77      6.08 o
   0   7  12      416.44      414.86      6.61 o
   1   7  12        0.70        2.48      1.79 o
   2   7  12        0.76        1.51      1.96 o
   3   7  12       40.10       47.97      3.42 o
   4   7  12        0.52        0.69      1.55 o
   5   7  12      117.06      111.08      3.33 o
   6   7  12       53.77       61.54      2.60 o
   7   7  12      264.15      252.86      5.51 o
   8   7  12       16.24       19.04      2.28 o
 -13   8  12       65.52       74.94      3.80 o
 -12   8  12        7.68        5.85      2.44 o
 -11   8  12       12.72       10.92      3.05 o
 -10   8  12        4.66        5.02      1.21 o
  -9   8  12      614.26      611.60      7.58 o
  -8   8  12        2.09        2.47      1.07 o
  -7   8  12       40.57       42.38      2.39 o
  -6   8  12       14.08       21.71      1.49 o
  -5   8  12       58.24       40.20      1.65 o
  -4   8  12       68.39       78.78      2.08 o
  -3   8  12      482.08      479.60      4.84 o
  -2   8  12       13.08       19.11      0.72 o
  -1   8  12      516.28      532.58      8.47 o
   0   8  12       63.05       65.99      3.44 o
   1   8  12      296.63      305.47      6.35 o
   2   8  12      390.74      396.29      6.77 o
   3   8  12      308.04      325.64      5.89 o
   4   8  12      187.03      190.95      4.13 o
   5   8  12       43.08       46.16      2.72 o
   6   8  12        2.81        4.10      1.98 o
   7   8  12        0.00        1.84      1.83 o
 -12   9  12        0.03        0.19      1.87 o
 -11   9  12       42.68       32.18      4.32 o
 -10   9  12       17.71       12.78      2.26 o
  -9   9  12      161.82      169.18      3.34 o
  -8   9  12       73.27       77.74      2.37 o
  -7   9  12       26.40       39.30      1.86 o
  -6   9  12      198.81      189.11      2.78 o
  -5   9  12       30.60       17.89      1.35 o
  -4   9  12      139.06      136.26      2.69 o
  -3   9  12       83.71       67.50      1.92 o
  -2   9  12      235.11      214.72      2.44 o
  -1   9  12      136.39      134.50      3.92 o
   0   9  12       88.06       99.68      3.74 o
   1   9  12       40.22       43.77      3.04 o
   2   9  12        6.69        6.70      2.58 o
   3   9  12        6.32        8.08      2.09 o
   4   9  12       74.19       77.53      3.49 o
   5   9  12       18.64       23.78      2.39 o
   6   9  12       17.52       14.26      2.36 o
 -11  10  12      314.03      353.66      7.44 o
 -10  10  12       42.09       33.49      4.86 o
  -9  10  12        5.35        3.64      1.33 o
  -8  10  12        3.59        6.74      1.35 o
  -7  10  12       48.75       47.04      2.03 o
  -6  10  12      225.55      213.11      3.40 o
  -5  10  12      495.42      455.24      5.74 o
  -4  10  12       35.09       41.76      1.65 o
  -3  10  12       30.54       31.81      3.46 o
  -2  10  12        2.80        4.48      2.27 o
  -1  10  12      212.61      195.82      4.89 o
   0  10  12      206.07      204.24      6.26 o
   1  10  12      136.14      142.78      4.53 o
   2  10  12        0.89        3.21      1.91 o
   3  10  12        5.53        0.51      1.88 o
   4  10  12      178.74      212.60      5.07 o
   5  10  12       47.45       58.74      3.66 o
  -9  11  12      114.11      167.69      4.77 o
  -8  11  12        1.22        0.09      1.20 o
  -7  11  12        0.15        1.26      1.30 o
  -6  11  12        7.26        3.07      1.23 o
  -5  11  12       91.87       74.17      2.21 o
  -4  11  12       38.28       35.28      2.88 o
  -3  11  12       16.00       18.50      2.92 o
  -2  11  12        0.01        2.32      2.57 o
  -1  11  12       10.11       22.76      3.01 o
   0  11  12       26.90       24.86      2.88 o
   1  11  12        2.36        5.51      2.48 o
   2  11  12        3.38        6.53      2.54 o
   3  11  12      296.82      306.74      6.53 o
  -6  12  12       54.59       65.27      2.56 o
  -5  12  12       23.06       17.02      2.43 o
  -4  12  12        3.92        3.24      2.05 o
  -3  12  12       23.31       19.75      3.12 o
  -2  12  12       87.69      106.34      4.37 o
  -1  12  12       45.98       50.20      3.73 o
   0  12  12        2.96        3.20      2.51 o
 -16   1  13        3.08        2.86      2.51 o
 -15   1  13        8.00        9.58      1.49 o
 -14   1  13        0.03       -0.98      0.98 o
 -13   1  13        2.18        2.23      1.26 o
 -12   1  13       29.55       25.25      1.52 o
 -11   1  13       72.50       63.06      2.12 o
 -10   1  13       21.47       21.91      1.54 o
  -9   1  13        7.96        6.88      1.37 o
  -8   1  13        8.48        6.76      1.33 o
  -7   1  13      293.03      268.40      3.75 o
  -6   1  13      143.45      125.37      2.84 o
  -5   1  13        0.23        1.64      1.25 o
  -4   1  13        9.63       14.28      1.35 o
  -3   1  13        2.09        1.42      1.06 o
  -2   1  13       26.85       20.84      1.16 o
  -1   1  13      200.86      192.87      2.66 o
   0   1  13       18.61       26.72      1.20 o
   1   1  13      595.90      613.19      5.31 o
   2   1  13       60.22       49.17      1.56 o
   3   1  13       60.20       52.75      1.31 o
   4   1  13       52.56       40.14      1.34 o
   5   1  13       34.79       37.89      1.63 o
   6   1  13       13.82       12.76      1.97 o
   7   1  13      155.58      148.55      3.46 o
   8   1  13       53.71       46.74      1.64 o
   9   1  13       17.43       12.00      1.53 o
 -16   2  13       17.67        9.87      2.08 o
 -15   2  13        0.76        0.39      1.61 o
 -14   2  13       16.04       23.09      1.87 o
 -13   2  13        1.19       -0.42      1.12 o
 -12   2  13      159.28      179.32      3.26 o
 -11   2  13       93.21       89.89      2.19 o
 -10   2  13       17.74       20.64      1.83 o
  -9   2  13      239.29      222.64      3.87 o
  -8   2  13      240.01      238.39      3.66 o
  -7   2  13      118.48      109.26      2.59 o
  -6   2  13       36.31       31.68      1.74 o
  -5   2  13      315.41      312.11      4.11 o
  -4   2  13     1027.57     1026.10      8.55 o
  -3   2  13     3154.96     3245.77     27.87 o
  -2   2  13       14.00       12.19      1.22 o
  -1   2  13       93.51      103.95      1.76 o
   0   2  13      527.15      581.41      4.84 o
   1   2  13        3.21        4.70      0.86 o
   2   2  13      508.87      559.05      5.53 o
   3   2  13      710.04      690.08      5.31 o
   4   2  13       11.17       10.58      0.68 o
   5   2  13       19.74       19.75      1.02 o
   6   2  13        9.89       12.41      0.82 o
   7   2  13      113.96      100.49      3.13 o
   8   2  13      136.22      140.36      3.64 o
   9   2  13        0.22        2.50      1.35 o
 -16   3  13       37.14       31.23      3.87 o
 -15   3  13       37.98       33.39      3.56 o
 -14   3  13        3.14       -0.36      1.74 o
 -13   3  13        3.84        2.92      1.39 o
 -12   3  13       28.21       24.07      1.82 o
 -11   3  13       85.11       66.53      2.36 o
 -10   3  13        1.29        2.95      1.18 o
  -9   3  13      307.91      292.20      3.58 o
  -8   3  13      259.66      268.95      5.23 o
  -7   3  13       51.91       54.38      1.85 o
  -6   3  13      650.72      676.88      6.76 o
  -5   3  13        0.03        0.58      0.90 o
  -4   3  13        9.56       11.56      1.30 o
  -3   3  13     1448.54     1475.06     11.91 o
  -2   3  13      700.24      718.46      6.96 o
  -1   3  13      186.40      187.19      2.17 o
   0   3  13     1097.79     1073.43      7.96 o
   1   3  13      138.76      138.63      3.58 o
   2   3  13     1307.24     1328.85     13.21 o
   3   3  13      408.23      411.28      5.79 o
   4   3  13       56.06       53.80      2.45 o
   5   3  13        1.37        0.16      1.25 o
   6   3  13      140.50      149.20      3.38 o
   7   3  13       37.69       33.68      2.53 o
   8   3  13       26.56       30.88      2.04 o
   9   3  13       16.48       18.71      1.92 o
 -15   4  13       69.18       81.72      4.81 o
 -14   4  13        0.43       -0.28      1.68 o
 -13   4  13       20.63       22.13      1.85 o
 -12   4  13        6.12        6.74      1.18 o
 -11   4  13        7.13       12.27      1.67 o
 -10   4  13       78.05       71.26      2.69 o
  -9   4  13      106.96      124.72      2.49 o
  -8   4  13       92.21       82.95      2.58 o
  -7   4  13       52.85       62.84      1.94 o
  -6   4  13       82.07       67.38      2.38 o
  -5   4  13       89.12       79.20      1.83 o
  -4   4  13      115.95      101.25      1.99 o
  -3   4  13      220.45      201.70      2.35 o
  -2   4  13      552.02      567.71      6.48 o
  -1   4  13      767.09      754.42      7.63 o
   0   4  13       19.36       19.47      2.00 o
   1   4  13     2698.04     2680.49     28.33 o
   2   4  13       97.91       92.94      3.30 o
   3   4  13      169.53      176.12      4.03 o
   4   4  13      237.08      239.54      4.42 o
   5   4  13      144.47      163.36      3.42 o
   6   4  13      196.32      218.48      4.90 o
   7   4  13       92.25       95.44      3.56 o
   8   4  13      243.89      258.45      4.57 o
   9   4  13       94.81      102.03      2.88 o
 -15   5  13        8.35        2.62      2.30 o
 -14   5  13        0.00        0.79      2.29 o
 -13   5  13        4.31        3.03      1.93 o
 -12   5  13       19.52       19.02      1.15 o
 -11   5  13       29.25       29.38      1.42 o
 -10   5  13        2.64        3.51      1.08 o
  -9   5  13        0.10        2.03      1.21 o
  -8   5  13        6.02        5.35      1.48 o
  -7   5  13        5.02        2.98      1.22 o
  -6   5  13        4.34        2.76      1.19 o
  -5   5  13      100.46       88.58      2.00 o
  -4   5  13      330.74      325.32      3.63 o
  -3   5  13      639.23      629.18      5.48 o
  -2   5  13      199.74      185.82      2.50 o
  -1   5  13      571.37      557.42      7.99 o
   0   5  13       16.59       13.04      2.29 o
   1   5  13      616.08      602.94      8.39 o
   2   5  13       43.68       42.87      2.48 o
   3   5  13      175.11      168.71      4.10 o
   4   5  13       17.04       14.66      2.18 o
   5   5  13       80.91       88.10      3.09 o
   6   5  13      209.59      211.07      5.13 o
   7   5  13      126.13      130.90      3.52 o
   8   5  13        0.58        1.36      1.60 o
 -14   6  13        2.11        4.04      2.70 o
 -13   6  13        1.54        1.60      2.25 o
 -12   6  13       33.08       39.08      3.25 o
 -11   6  13        0.01       -1.23      1.26 o
 -10   6  13        5.10        2.43      1.51 o
  -9   6  13      112.19      106.89      2.58 o
  -8   6  13      487.07      462.61      4.89 o
  -7   6  13        0.10        1.07      1.03 o
  -6   6  13      223.40      236.23      3.23 o
  -5   6  13      487.36      485.90      6.53 o
  -4   6  13       73.37       93.70      1.97 o
  -3   6  13      118.42      131.88      2.24 o
  -2   6  13      304.54      316.16      4.98 o
  -1   6  13        2.53        5.32      2.04 o
   0   6  13       46.10       40.09      3.08 o
   1   6  13      365.56      381.25      5.92 o
   2   6  13        6.41        8.81      1.98 o
   3   6  13      189.00      171.74      4.85 o
   4   6  13       26.14       29.31      2.52 o
   5   6  13        0.00       -1.60      1.92 o
   6   6  13       35.49       33.81      4.67 o
   7   6  13      131.86      137.97      3.38 o
   8   6  13       11.98       13.59      1.93 o
 -13   7  13       14.32       10.55      2.35 o
 -12   7  13       16.55       15.83      3.56 o
 -11   7  13       56.74       53.84      1.96 o
 -10   7  13        5.18        3.59      1.22 o
  -9   7  13      210.51      221.43      3.56 o
  -8   7  13       47.48       40.00      1.80 o
  -7   7  13      307.94      309.64      4.00 o
  -6   7  13      791.99      730.16      7.04 o
  -5   7  13        1.03       -0.35      0.77 o
  -4   7  13        1.40        1.25      0.85 o
  -3   7  13       98.69       82.70      2.24 o
  -2   7  13      248.03      228.38      5.39 o
  -1   7  13       17.38       12.06      2.61 o
   0   7  13      187.77      181.63      4.36 o
   1   7  13      498.59      487.89      7.11 o
   2   7  13       34.56       43.95      2.66 o
   3   7  13       23.19       30.86      2.96 o
   4   7  13      182.05      200.40      4.52 o
   5   7  13      189.65      199.63      4.33 o
   6   7  13       72.17       76.08      3.32 o
   7   7  13       33.81       28.99      2.68 o
 -13   8  13       24.62       24.53      4.12 o
 -12   8  13        5.46        4.28      2.37 o
 -11   8  13        3.29        2.29      2.30 o
 -10   8  13       20.13       29.19      1.58 o
  -9   8  13        1.19        0.96      1.21 o
  -8   8  13        0.02        2.23      1.26 o
  -7   8  13       11.42       11.45      1.32 o
  -6   8  13        4.89        4.43      1.26 o
  -5   8  13      174.36      161.08      2.76 o
  -4   8  13        3.79        5.81      1.00 o
  -3   8  13      533.36      525.77      5.88 o
  -2   8  13       47.81       40.70      3.36 o
  -1   8  13      200.60      192.60      4.92 o
   0   8  13       51.33       48.92      3.25 o
   1   8  13       10.28       11.83      2.19 o
   2   8  13      143.02      148.66      3.94 o
   3   8  13       32.84       27.28      2.84 o
   4   8  13        0.43       -0.63      1.70 o
   5   8  13       18.79       17.10      2.16 o
   6   8  13       23.78       27.50      2.55 o
 -11   9  13        0.04       -0.51      1.97 o
 -10   9  13       14.46        9.82      1.71 o
  -9   9  13       74.84       67.04      4.22 o
  -8   9  13        0.04       -0.20      1.00 o
  -7   9  13       22.11       28.72      1.60 o
  -6   9  13        0.05        0.65      1.01 o
  -5   9  13       88.15       96.13      2.37 o
  -4   9  13       29.55       36.89      1.51 o
  -3   9  13       30.58       28.42      2.72 o
  -2   9  13      319.56      316.44      5.97 o
  -1   9  13        0.89        1.40      2.20 o
   0   9  13      132.89      126.63      4.39 o
   1   9  13        0.33       -0.87      1.86 o
   2   9  13       29.29       27.27      3.12 o
   3   9  13        2.81        0.06      1.64 o
   4   9  13       85.30       83.99      4.07 o
   5   9  13       65.46       53.99      3.06 o
 -10  10  13        2.16        4.03      2.19 o
  -9  10  13       15.50       10.06      1.66 o
  -8  10  13       15.64       14.14      2.01 o
  -7  10  13       39.66       39.09      1.95 o
  -6  10  13       52.03       44.32      1.75 o
  -5  10  13       77.81       77.96      1.87 o
  -4  10  13      120.58      116.32      4.60 o
  -3  10  13       69.23       69.35      3.48 o
  -2  10  13        0.98        1.43      2.02 o
  -1  10  13       14.49       16.63      2.67 o
   0  10  13       57.78       55.72      3.63 o
   1  10  13      127.24      120.95      4.00 o
   2  10  13       27.92       27.66      3.13 o
   3  10  13       13.84       15.41      3.24 o
  -8  11  13      125.14      142.80      3.14 o
  -7  11  13       58.33       56.90      2.47 o
  -6  11  13        6.43        3.85      1.50 o
  -5  11  13       14.84       15.00      2.55 o
  -4  11  13       55.06       61.02      3.78 o
  -3  11  13        0.31        0.64      2.44 o
  -2  11  13        1.24        0.69      2.02 o
  -1  11  13       28.03       37.93      3.77 o
   0  11  13       43.10       52.73      4.17 o
   1  11  13        0.04        1.62      2.58 o
 -16   0  14       90.73       63.28      6.79 o
 -15   0  14       11.14       10.98      1.97 o
 -14   0  14        4.12        1.27      1.71 o
 -13   0  14      152.74      169.11      4.91 o
 -12   0  14       43.42       51.68      3.72 o
 -11   0  14      296.06      293.46      6.19 o
 -10   0  14      228.36      210.72      5.14 o
  -9   0  14      211.07      217.54      6.09 o
  -8   0  14      937.19      923.19     18.46 o
  -7   0  14       60.58       67.80      3.16 o
  -6   0  14     1132.24     1134.53     13.36 o
  -5   0  14      116.00      139.11      3.77 o
  -4   0  14     2699.11     2605.42     32.08 o
  -3   0  14       84.00       65.01      3.02 o
  -2   0  14       85.38       65.92      2.24 o
  -1   0  14      279.81      260.73      4.91 o
   0   0  14       15.32       11.66      1.54 o
   1   0  14        3.66        7.52      1.79 o
   2   0  14      540.44      431.55      5.70 o
   3   0  14     1226.02     1119.77     12.40 o
   4   0  14       21.10       15.24      1.45 o
   5   0  14      285.30      250.39      3.97 o
   6   0  14       55.73       58.13      2.12 o
   7   0  14       71.35       50.41      3.44 o
   8   0  14       24.37       16.83      2.64 o
   9   0  14       33.89       25.02      4.37 o
 -16   1  14       37.42       21.79      1.94 o
 -15   1  14       64.58       62.27      2.77 o
 -14   1  14       23.53       19.31      1.83 o
 -13   1  14        2.61        3.39      1.13 o
 -12   1  14       83.93       89.24      2.37 o
 -11   1  14      234.05      227.35      3.70 o
 -10   1  14       73.57       89.99      3.12 o
  -9   1  14       39.95       42.67      2.10 o
  -8   1  14       23.99       31.58      1.79 o
  -7   1  14     1152.04     1176.10     11.54 o
  -6   1  14       35.82       37.02      1.82 o
  -5   1  14        0.01       -0.09      1.28 o
  -4   1  14      357.36      343.06      3.85 o
  -3   1  14        1.79        2.85      0.99 o
  -2   1  14       13.36       17.95      1.47 o
  -1   1  14      177.33      173.62      2.70 o
   0   1  14      345.89      346.51      3.61 o
   1   1  14      323.57      358.56      3.60 o
   2   1  14     1603.54     1582.52     13.45 o
   3   1  14       70.89      100.88      1.73 o
   4   1  14      996.56      942.09      9.79 o
   5   1  14        5.36        4.67      0.89 o
   6   1  14      319.16      319.43      3.40 o
   7   1  14       54.59       54.43      3.17 o
   8   1  14       18.07       10.92      2.31 o
   9   1  14       17.09       12.90      1.92 o
 -16   2  14        1.86        6.06      4.94 o
 -15   2  14       31.60       27.69      3.04 o
 -14   2  14        7.18        3.15      1.24 o
 -13   2  14       92.93       92.92      2.36 o
 -12   2  14       43.37       36.81      2.05 o
 -11   2  14       63.03       60.27      1.93 o
 -10   2  14      364.73      361.92      4.56 o
  -9   2  14      311.20      291.59      4.14 o
  -8   2  14       31.72       39.99      1.95 o
  -7   2  14      205.52      202.43      3.15 o
  -6   2  14       35.65       36.14      1.73 o
  -5   2  14      245.87      253.88      3.30 o
  -4   2  14      184.92      196.37      3.17 o
  -3   2  14       82.07       86.00      2.07 o
  -2   2  14     1056.95     1026.34      8.49 o
  -1   2  14      295.39      297.39      3.56 o
   0   2  14     1175.61     1144.01      9.84 o
   1   2  14        9.29        4.60      0.82 o
   2   2  14      110.97       85.04      1.21 o
   3   2  14       78.23       63.01      1.15 o
   4   2  14       38.13       31.65      1.09 o
   5   2  14      237.54      228.81      3.73 o
   6   2  14        9.05       12.27      1.70 o
   7   2  14       11.20        8.85      1.56 o
   8   2  14        0.06        0.40      1.31 o
 -15   3  14       14.57       19.28      2.24 o
 -14   3  14       70.31       60.73      2.06 o
 -13   3  14        0.91        2.88      1.23 o
 -12   3  14      155.00      143.03      3.23 o
 -11   3  14      109.13      111.45      2.54 o
 -10   3  14        0.03        1.40      1.16 o
  -9   3  14       45.54       52.38      2.21 o
  -8   3  14     1479.52     1528.42     13.24 o
  -7   3  14        3.11        7.72      1.36 o
  -6   3  14      205.88      202.77      5.32 o
  -5   3  14      269.43      275.69      3.21 o
  -4   3  14      145.71      141.77      3.27 o
  -3   3  14       95.56       93.44      1.90 o
  -2   3  14        3.27        3.70      1.08 o
  -1   3  14      262.55      233.82      2.45 o
   0   3  14      769.94      770.68      5.96 o
   1   3  14       35.74       27.60      2.00 o
   2   3  14       90.44       87.83      2.76 o
   3   3  14       18.44       15.12      2.43 o
   4   3  14        0.47        2.07      1.55 o
   5   3  14        1.51        1.52      1.56 o
   6   3  14       60.24       62.29      2.84 o
   7   3  14       27.54       38.48      3.12 o
   8   3  14       38.20       45.01      4.41 o
 -15   4  14       55.57       61.44      3.58 o
 -14   4  14        4.60        6.46      2.15 o
 -13   4  14        6.85        1.71      1.14 o
 -12   4  14       67.28       81.89      2.54 o
 -11   4  14        4.64        2.97      1.37 o
 -10   4  14       14.19       12.45      1.45 o
  -9   4  14       42.34       39.96      2.11 o
  -8   4  14        4.06        3.04      1.26 o
  -7   4  14      552.72      551.28     12.26 o
  -6   4  14        0.39        1.38      1.25 o
  -5   4  14       69.54       72.02      1.95 o
  -4   4  14      370.63      361.03      3.98 o
  -3   4  14      779.72      790.64      7.07 o
  -2   4  14     2815.95     2845.51     23.80 o
  -1   4  14        3.42        6.07      2.03 o
   0   4  14      434.29      420.17      5.67 o
   1   4  14      120.89      116.19      3.39 o
   2   4  14       36.77       34.51      2.37 o
   3   4  14        0.05        0.69      1.54 o
   4   4  14       82.89       78.08      2.77 o
   5   4  14        1.10        1.47      1.54 o
   6   4  14        0.49        0.91      1.61 o
   7   4  14        1.69        3.30      1.84 o
   8   4  14       64.99       68.56      3.79 o
 -14   5  14      122.14      124.48      4.72 o
 -13   5  14       40.11       46.09      2.98 o
 -12   5  14        8.28        7.88      1.11 o
 -11   5  14        0.18        1.04      1.42 o
 -10   5  14       21.36       23.24      1.56 o
  -9   5  14        2.36        4.06      1.35 o
  -8   5  14       69.01       66.19      2.07 o
  -7   5  14        5.50        1.82      1.10 o
  -6   5  14       10.54       19.30      1.50 o
  -5   5  14        1.86        1.50      1.01 o
  -4   5  14      116.35      107.85      2.05 o
  -3   5  14      120.62      114.36      3.42 o
  -2   5  14        0.22        0.76      0.61 o
  -1   5  14       56.99       55.84      3.05 o
   0   5  14     1373.21     1433.73     15.96 o
   1   5  14     1195.23     1234.10     14.07 o
   2   5  14        0.75        0.67      1.93 o
   3   5  14       37.19       40.83      2.71 o
   4   5  14        3.18        6.36      1.94 o
   5   5  14       42.14       47.52      3.06 o
   6   5  14       49.00       57.82      3.13 o
   7   5  14      665.09      720.66     10.07 o
 -14   6  14       46.55       53.48      4.77 o
 -13   6  14        0.01        0.86      2.02 o
 -12   6  14       20.15       23.96      3.12 o
 -11   6  14        0.71        0.96      1.26 o
 -10   6  14        2.92        3.76      1.70 o
  -9   6  14        2.89        1.24      1.30 o
  -8   6  14      109.49       95.12      2.67 o
  -7   6  14      340.80      342.20      4.29 o
  -6   6  14       53.27       45.06      2.25 o
  -5   6  14      339.99      327.71      3.92 o
  -4   6  14      766.51      745.91      6.87 o
  -3   6  14      223.46      194.50      3.53 o
  -2   6  14      737.78      773.61     10.33 o
  -1   6  14       89.82       90.70      3.17 o
   0   6  14      426.88      422.06      7.64 o
   1   6  14        0.04        0.19      1.58 o
   2   6  14     1022.90      998.78     12.14 o
   3   6  14       91.51       89.44      3.35 o
   4   6  14       10.27       11.39      2.28 o
   5   6  14        9.03        5.22      2.29 o
   6   6  14       30.64       28.95      2.91 o
   7   6  14        1.93        6.93      1.88 o
 -13   7  14       10.43        6.05      2.68 o
 -12   7  14      226.85      232.06      5.80 o
 -11   7  14        0.47       -0.12      1.29 o
 -10   7  14       37.44       45.61      2.01 o
  -9   7  14       31.50       42.70      1.84 o
  -8   7  14      303.44      286.25      3.77 o
  -7   7  14       44.84       63.63      2.02 o
  -6   7  14      127.73      130.42      2.67 o
  -5   7  14      868.91      763.18      7.33 o
  -4   7  14       37.71       39.50      1.59 o
  -3   7  14      298.77      305.67      5.82 o
  -2   7  14      236.03      236.60      4.96 o
  -1   7  14      101.93      106.43      4.21 o
   0   7  14       32.62       36.11      3.01 o
   1   7  14       32.73       31.53      2.69 o
   2   7  14      295.83      297.80      5.26 o
   3   7  14       12.50       12.33      2.79 o
   4   7  14      150.86      144.06      4.53 o
   5   7  14       99.13      102.29      4.25 o
   6   7  14        0.83        1.43      2.00 o
 -12   8  14        0.57        2.68      1.95 o
 -11   8  14      213.20      210.20      5.34 o
 -10   8  14       38.94       47.22      2.40 o
  -9   8  14        2.35        4.02      1.17 o
  -8   8  14      314.47      308.56      4.45 o
  -7   8  14       14.68       16.33      1.55 o
  -6   8  14       63.91       58.75      2.16 o
  -5   8  14       86.63       86.67      2.71 o
  -4   8  14      154.82      141.25      2.21 o
  -3   8  14        0.92        0.12      1.66 o
  -2   8  14       15.89        8.82      2.30 o
  -1   8  14       64.32       56.25      3.27 o
   0   8  14      117.00      129.33      4.64 o
   1   8  14       94.06      111.82      3.68 o
   2   8  14        1.65        1.71      2.24 o
   3   8  14      108.13      110.07      4.23 o
   4   8  14       29.46       32.51      3.41 o
   5   8  14        6.76        9.57      2.57 o
 -11   9  14       60.30       68.54      4.02 o
 -10   9  14        8.52        7.64      1.46 o
  -9   9  14        4.17        9.26      1.54 o
  -8   9  14       14.11       16.42      1.54 o
  -7   9  14      197.19      190.36      3.20 o
  -6   9  14       88.49       86.00      2.17 o
  -5   9  14       20.28       15.23      1.50 o
  -4   9  14        1.38        2.08      2.11 o
  -3   9  14      123.97      119.58      4.36 o
  -2   9  14       63.52       58.88      3.93 o
  -1   9  14        5.73        8.86      2.31 o
   0   9  14      156.49      187.86      4.65 o
   1   9  14       19.02       18.45      3.40 o
   2   9  14      110.18      137.20      5.05 o
   3   9  14        9.40       10.74      2.79 o
   4   9  14      134.82      141.21      5.16 o
  -9  10  14        3.44        3.46      1.56 o
  -8  10  14       78.06       77.03      2.46 o
  -7  10  14        0.29        1.57      1.30 o
  -6  10  14       34.55       27.47      1.85 o
  -5  10  14      228.00      203.28      5.69 o
  -4  10  14       21.74       20.18      2.82 o
  -3  10  14       15.11       13.11      2.56 o
  -2  10  14       53.85       60.87      3.38 o
  -1  10  14       43.04       35.61      3.42 o
   0  10  14        0.98       -0.70      2.38 o
   1  10  14       42.28       56.58      3.33 o
   2  10  14       18.19       23.28      2.92 o
  -6  11  14       13.35       16.30      3.20 o
  -5  11  14       32.48       43.91      3.35 o
  -4  11  14      182.51      195.01      5.23 o
  -3  11  14        2.28        5.98      2.52 o
  -2  11  14       48.81       60.78      4.00 o
  -1  11  14        0.52        0.54      2.14 o
 -15   1  15       26.63       33.82      2.73 o
 -14   1  15       25.10       33.86      1.81 o
 -13   1  15       95.44       98.42      3.34 o
 -12   1  15      151.72      142.01      2.75 o
 -11   1  15       31.28       35.85      1.94 o
 -10   1  15      182.31      202.40      3.67 o
  -9   1  15       36.81       37.25      2.27 o
  -8   1  15     1136.17     1140.85     10.78 o
  -7   1  15       10.96        9.85      1.78 o
  -6   1  15      253.06      250.05      3.58 o
  -5   1  15      210.60      196.80      3.22 o
  -4   1  15       49.32       43.85      2.23 o
  -3   1  15     1038.10     1042.36      8.94 o
  -2   1  15      255.01      277.23      3.63 o
  -1   1  15       10.86       15.16      1.54 o
   0   1  15      154.78      148.45      2.27 o
   1   1  15       75.16       80.46      1.66 o
   2   1  15      169.58      168.24      2.12 o
   3   1  15      141.60      132.05      2.56 o
   4   1  15       65.52       69.73      1.62 o
   5   1  15       63.23       55.00      1.28 o
   6   1  15        0.08       -0.64      1.03 o
   7   1  15       11.26        6.94      1.30 o
   8   1  15        0.32       -0.31      1.25 o
 -15   2  15       24.62       29.49      4.49 o
 -14   2  15        2.29       -0.51      1.73 o
 -13   2  15        1.52        3.58      1.19 o
 -12   2  15       28.09       19.58      1.62 o
 -11   2  15       67.88       64.95      2.59 o
 -10   2  15        0.83       -0.25      1.51 o
  -9   2  15      428.52      455.17      5.11 o
  -8   2  15       76.98       92.12      2.43 o
  -7   2  15      390.61      365.40      6.18 o
  -6   2  15       48.36       35.97      1.83 o
  -5   2  15       64.10       56.12      1.91 o
  -4   2  15     2149.16     2179.19     19.54 o
  -3   2  15       30.21       33.19      1.68 o
  -2   2  15      687.13      719.01      7.86 o
  -1   2  15      226.25      240.56      2.83 o
   0   2  15        2.51        3.33      0.91 o
   1   2  15        1.12        5.46      0.83 o
   2   2  15       32.44       30.48      2.27 o
   3   2  15       16.22       18.30      0.77 o
   4   2  15      163.65      165.38      3.31 o
   5   2  15      372.37      391.64      5.47 o
   6   2  15       52.51       57.03      2.68 o
   7   2  15      129.44      122.73      3.55 o
   8   2  15       23.27       20.77      2.49 o
 -15   3  15      143.17      166.01      4.33 o
 -14   3  15      147.37      161.01      5.35 o
 -13   3  15      214.20      201.37      3.30 o
 -12   3  15      159.73      167.74      3.67 o
 -11   3  15       48.46       50.73      2.09 o
 -10   3  15       13.29       11.18      1.45 o
  -9   3  15       51.74       50.86      2.25 o
  -8   3  15      112.42      119.40      2.58 o
  -7   3  15      498.39      495.86      5.81 o
  -6   3  15       74.64       67.04      2.29 o
  -5   3  15       15.34       17.89      1.49 o
  -4   3  15      542.10      518.52      5.57 o
  -3   3  15       65.52       72.57      1.83 o
  -2   3  15       39.60       37.47      1.46 o
  -1   3  15      833.96      820.06     14.40 o
   0   3  15       86.64       74.78      1.81 o
   1   3  15      869.46      854.07     10.01 o
   2   3  15      197.93      182.75      3.63 o
   3   3  15       10.63       13.15      1.98 o
   4   3  15       17.38       14.85      1.88 o
   5   3  15       12.90       16.15      1.93 o
   6   3  15       37.32       40.93      2.41 o
   7   3  15        0.04        1.46      1.41 o
 -14   4  15        8.60        5.35      2.18 o
 -13   4  15        5.13        3.06      1.18 o
 -12   4  15       73.90       78.71      3.78 o
 -11   4  15       13.37       11.62      1.59 o
 -10   4  15       23.21       31.65      1.76 o
  -9   4  15       33.15       30.00      1.95 o
  -8   4  15      412.75      421.35      5.49 o
  -7   4  15       11.19        5.96      1.48 o
  -6   4  15      237.28      264.83      5.03 o
  -5   4  15       16.18       19.93      1.79 o
  -4   4  15      265.36      253.72      3.06 o
  -3   4  15        3.50        2.77      1.14 o
  -2   4  15      201.27      193.27      4.00 o
  -1   4  15       38.07       43.54      2.66 o
   0   4  15      192.73      172.87      4.21 o
   1   4  15      208.05      211.33      4.97 o
   2   4  15       48.06       49.67      2.78 o
   3   4  15      374.53      344.57      5.47 o
   4   4  15        1.43        4.24      1.91 o
   5   4  15       42.84       54.86      3.18 o
   6   4  15       79.08       89.90      3.62 o
   7   4  15       77.69       89.98      3.27 o
 -14   5  15        0.02       -0.30      2.02 o
 -13   5  15       13.19        8.82      2.37 o
 -12   5  15        3.17        0.57      1.31 o
 -11   5  15       48.39       58.97      2.51 o
 -10   5  15       24.85       32.77      1.96 o
  -9   5  15       11.55       11.37      1.48 o
  -8   5  15      226.23      207.51      3.37 o
  -7   5  15      104.20      108.69      2.50 o
  -6   5  15       98.40       84.02      2.18 o
  -5   5  15        8.85       12.24      1.12 o
  -4   5  15       76.54       71.12      2.19 o
  -3   5  15      256.79      236.07      3.57 o
  -2   5  15        4.54        5.07      0.71 o
  -1   5  15       10.15       13.63      2.03 o
   0   5  15       14.56       18.70      2.63 o
   1   5  15       19.83       28.90      2.85 o
   2   5  15        1.76        3.06      1.87 o
   3   5  15       20.03       29.29      2.47 o
   4   5  15       91.82      107.30      3.80 o
   5   5  15       66.56       64.51      2.88 o
   6   5  15      107.47      122.70      4.74 o
 -13   6  15        0.15        2.85      2.41 o
 -12   6  15       15.82       17.22      2.02 o
 -11   6  15        0.09        1.08      1.55 o
 -10   6  15       50.11       45.52      1.96 o
  -9   6  15       65.69       63.03      2.71 o
  -8   6  15       62.70       59.41      2.25 o
  -7   6  15        3.81        4.80      1.22 o
  -6   6  15       11.40       12.46      1.61 o
  -5   6  15       32.60       44.27      1.66 o
  -4   6  15      123.66      146.78      3.64 o
  -3   6  15       25.75       37.64      2.04 o
  -2   6  15        0.53        0.98      1.92 o
  -1   6  15        9.34        7.54      2.06 o
   0   6  15       45.00       51.68      2.93 o
   1   6  15      529.29      519.17      8.38 o
   2   6  15       27.88       28.00      3.06 o
   3   6  15        4.65        4.20      1.96 o
   4   6  15      150.09      155.92      4.43 o
   5   6  15        0.01        0.60      1.89 o
   6   6  15        9.19       10.67      2.74 o
 -12   7  15       13.19       13.37      2.68 o
 -11   7  15        0.55       -1.40      1.46 o
 -10   7  15       45.77       43.26      2.04 o
  -9   7  15      150.75      128.16      3.12 o
  -8   7  15        3.87        7.52      1.32 o
  -7   7  15      169.26      165.28      2.77 o
  -6   7  15      117.63      105.83      2.80 o
  -5   7  15       39.90       32.72      1.78 o
  -4   7  15       54.24       42.54      1.54 o
  -3   7  15        0.54        0.22      1.67 o
  -2   7  15       21.54       25.99      2.65 o
  -1   7  15      109.37      112.13      4.83 o
   0   7  15       44.07       41.53      3.51 o
   1   7  15        2.00        3.03      2.04 o
   2   7  15       68.62       71.42      4.23 o
   3   7  15       10.99       12.69      2.60 o
   4   7  15       59.59       73.52      3.89 o
   5   7  15       65.65       66.04      4.00 o
 -11   8  15       80.40      104.23      4.52 o
 -10   8  15      146.06      141.17      3.04 o
  -9   8  15      245.40      244.12      3.86 o
  -8   8  15       79.24       74.81      2.38 o
  -7   8  15        3.34        2.73      1.32 o
  -6   8  15       38.05       39.73      1.71 o
  -5   8  15        4.84        1.66      0.90 o
  -4   8  15       35.39       38.34      3.44 o
  -3   8  15        7.00        8.69      2.50 o
  -2   8  15       81.54       76.02      3.86 o
  -1   8  15      105.79      106.82      4.30 o
   0   8  15      205.09      197.93      5.27 o
   1   8  15       60.80       61.76      4.01 o
   2   8  15        0.71        1.10      1.92 o
   3   8  15        0.37        0.15      1.79 o
   4   8  15        0.39        1.10      1.81 o
 -10   9  15        0.94        1.15      1.32 o
  -9   9  15      171.76      182.85      3.75 o
  -8   9  15       98.03      106.33      2.57 o
  -7   9  15       45.71       39.85      2.18 o
  -6   9  15       61.57       72.01      2.68 o
  -5   9  15        2.85        5.22      2.21 o
  -4   9  15        0.53        4.49      2.06 o
  -3   9  15       16.57       19.89      3.33 o
  -2   9  15       45.62       38.03      3.70 o
  -1   9  15      129.11      122.26      4.66 o
   0   9  15       66.30       71.71      4.29 o
   1   9  15        4.21        6.89      2.58 o
   2   9  15       42.06       44.53      3.71 o
  -8  10  15        8.84       10.98      1.52 o
  -7  10  15        0.77        0.37      1.79 o
  -6  10  15       10.96       10.10      2.28 o
  -5  10  15       13.19       17.64      2.57 o
  -4  10  15        1.00        6.52      2.53 o
  -3  10  15        0.30        3.92      2.53 o
  -2  10  15       63.68       69.31      4.05 o
  -1  10  15       48.23       37.55      3.60 o
   0  10  15       14.00       16.03      2.85 o
 -15   0  16        0.01       -0.48      1.59 o
 -14   0  16        0.02        1.70      1.62 o
 -13   0  16       10.61        7.97      1.97 o
 -12   0  16       12.27        7.66      2.91 o
 -11   0  16       16.28       27.11      3.59 o
 -10   0  16      437.81      430.37      7.37 o
  -9   0  16      357.22      379.33      7.42 o
  -8   0  16       51.78       51.73      3.23 o
  -7   0  16     2132.71     2245.76     28.60 o
  -6   0  16      378.74      429.81      6.96 o
  -5   0  16      996.70      965.46     13.20 o
  -4   0  16      174.89      188.71      6.90 o
  -3   0  16      101.92       98.00      3.80 o
  -2   0  16     1177.21     1128.72     13.03 o
  -1   0  16      553.74      551.11      7.68 o
   0   0  16      266.86      282.76      4.58 o
   1   0  16      758.93      771.41      9.41 o
   2   0  16      256.16      273.96      3.99 o
   3   0  16       15.15       11.67      1.19 o
   4   0  16      110.63      125.44      2.76 o
   5   0  16      597.74      528.50      9.47 o
   6   0  16       27.08       16.03      9.74 o
   7   0  16        0.76        2.37      3.70 o
 -15   1  16        2.36        1.18      1.15 o
 -14   1  16       10.08        6.39      1.56 o
 -13   1  16        1.36        1.13      1.20 o
 -12   1  16        4.44        4.66      1.41 o
 -11   1  16        6.23        2.37      1.38 o
 -10   1  16      249.19      270.62      3.92 o
  -9   1  16      264.42      285.04      3.99 o
  -8   1  16       62.25       59.13      2.75 o
  -7   1  16      274.24      261.03      4.29 o
  -6   1  16      251.99      276.42      4.07 o
  -5   1  16       59.21       51.67      2.29 o
  -4   1  16        2.00       -0.17      0.92 o
  -3   1  16      549.74      596.75      6.08 o
  -2   1  16      118.88       95.42      2.39 o
  -1   1  16       55.39       61.34      1.66 o
   0   1  16      753.40      724.15      6.60 o
   1   1  16       72.18       91.96      1.77 o
   2   1  16      168.53      172.04      2.46 o
   3   1  16        4.91       10.07      0.88 o
   4   1  16        4.02        6.88      0.99 o
   5   1  16        2.94        1.81      1.65 o
   6   1  16        1.75        0.06      1.33 o
   7   1  16       15.30       15.21      3.70 o
 -15   2  16        9.96       11.52      3.76 o
 -14   2  16       86.29       88.66      2.45 o
 -13   2  16        6.56        5.25      1.46 o
 -12   2  16       39.75       38.63      2.13 o
 -11   2  16      408.19      388.11      8.32 o
 -10   2  16        5.34        8.35      1.76 o
  -9   2  16      376.95      367.74      4.99 o
  -8   2  16      933.85      920.64      9.00 o
  -7   2  16       58.75       57.17      2.19 o
  -6   2  16       96.62      102.15      2.60 o
  -5   2  16        7.05        9.06      1.66 o
  -4   2  16        6.62        5.28      1.08 o
  -3   2  16      314.99      317.39      3.85 o
  -2   2  16      111.84      110.04      1.96 o
  -1   2  16      109.80      109.54      2.13 o
   0   2  16       47.89       41.13      1.38 o
   1   2  16      201.12      195.24      2.50 o
   2   2  16      138.35      123.95      2.08 o
   3   2  16       43.16       51.03      2.52 o
   4   2  16        7.76        3.79      1.94 o
   5   2  16       13.04       16.32      2.25 o
   6   2  16        8.60        6.00      1.80 o
   7   2  16        0.51        1.21      1.44 o
 -14   3  16       24.42       13.07      2.13 o
 -13   3  16        0.02       -0.22      1.27 o
 -12   3  16       30.26       25.70      2.75 o
 -11   3  16        8.25        7.08      1.62 o
 -10   3  16       11.76       11.05      1.71 o
  -9   3  16       15.96       15.50      2.04 o
  -8   3  16      140.17      138.71      3.09 o
  -7   3  16      115.33      116.87      3.36 o
  -6   3  16       54.51       64.47      1.91 o
  -5   3  16      293.55      283.63      3.66 o
  -4   3  16      305.34      311.45      4.25 o
  -3   3  16      148.93      137.42      2.35 o
  -2   3  16        1.85        0.14      0.87 o
  -1   3  16      119.97      120.92      2.14 o
   0   3  16       97.98       88.07      3.04 o
   1   3  16        0.74        0.51      1.33 o
   2   3  16      211.91      202.84      3.78 o
   3   3  16       85.40       78.79      3.22 o
   4   3  16       40.00       40.36      2.70 o
   5   3  16        0.22       -0.62      1.55 o
   6   3  16        4.14        4.22      1.72 o
 -14   4  16        0.41        0.19      2.35 o
 -13   4  16        1.45        0.27      1.39 o
 -12   4  16       15.81       13.82      1.93 o
 -11   4  16       28.67       24.31      1.98 o
 -10   4  16        0.04        0.65      1.11 o
  -9   4  16      229.26      219.93      3.46 o
  -8   4  16       80.83       85.45      2.75 o
  -7   4  16        0.06        1.03      1.36 o
  -6   4  16      105.44      111.44      2.42 o
  -5   4  16      945.36      985.36      9.26 o
  -4   4  16      415.71      406.47      4.37 o
  -3   4  16      117.32      120.88      1.91 o
  -2   4  16       16.27       12.30      0.82 o
  -1   4  16        8.20       10.95      2.21 o
   0   4  16       15.20       10.30      2.28 o
   1   4  16      130.94      117.49      3.54 o
   2   4  16       27.12       17.71      2.08 o
   3   4  16       62.55       76.52      2.80 o
   4   4  16       44.66       59.07      2.93 o
   5   4  16      225.65      268.02      6.80 o
   6   4  16      255.49      317.10      5.50 o
 -13   5  16       11.61       10.84      2.21 o
 -12   5  16        0.30       -0.37      1.21 o
 -11   5  16       13.51       19.22      2.00 o
 -10   5  16       23.00       23.22      1.69 o
  -9   5  16        1.46        1.44      1.09 o
  -8   5  16      147.37      136.42      2.51 o
  -7   5  16      102.07       92.11      2.17 o
  -6   5  16      523.68      523.74      6.08 o
  -5   5  16       20.73       19.23      1.22 o
  -4   5  16      577.65      582.87      6.33 o
  -3   5  16        1.71        3.18      0.78 o
  -2   5  16       34.08       27.14      3.09 o
  -1   5  16       55.29       47.69      2.62 o
   0   5  16       53.36       43.32      2.86 o
   1   5  16      232.18      221.44      4.72 o
   2   5  16     1038.21     1029.31     12.30 o
   3   5  16       34.50       33.19      2.77 o
   4   5  16       13.84       13.66      2.48 o
   5   5  16       52.88       62.47      3.20 o
 -13   6  16       49.49       52.96      4.00 o
 -12   6  16        8.44        7.92      1.45 o
 -11   6  16        7.57        7.61      1.52 o
 -10   6  16        9.69        7.22      1.55 o
  -9   6  16      143.45      125.74      3.25 o
  -8   6  16        0.10        0.46      1.14 o
  -7   6  16        1.81        3.07      1.07 o
  -6   6  16       21.37       31.05      1.48 o
  -5   6  16       21.27       17.06      1.13 o
  -4   6  16      142.26      152.08      2.72 o
  -3   6  16        1.06        0.62      1.84 o
  -2   6  16       65.54       58.94      3.60 o
  -1   6  16       39.78       44.87      3.17 o
   0   6  16      146.88      156.86      4.70 o
   1   6  16      118.79      100.80      4.30 o
   2   6  16       47.99       50.68      3.59 o
   3   6  16      100.01       98.54      4.39 o
   4   6  16      209.74      251.16      6.05 o
   5   6  16       61.63       78.01      3.49 o
 -12   7  16       14.83       10.11      2.29 o
 -11   7  16       60.88       62.05      2.26 o
 -10   7  16        0.29        2.83      1.56 o
  -9   7  16      111.71      100.73      3.05 o
  -8   7  16      220.57      209.72      3.32 o
  -7   7  16       52.83       44.58      1.63 o
  -6   7  16       62.53       53.16      1.78 o
  -5   7  16       42.33       30.38      1.38 o
  -4   7  16      352.66      324.71      6.47 o
  -3   7  16       15.69       13.41      2.67 o
  -2   7  16       19.40       26.96      2.75 o
  -1   7  16       32.54       35.70      2.91 o
   0   7  16       64.71       70.82      3.49 o
   1   7  16        0.10        0.94      2.11 o
   2   7  16      102.99       99.07      4.39 o
   3   7  16       25.90       32.00      3.30 o
   4   7  16       62.25       62.29      3.46 o
 -11   8  16       32.07       30.43      3.19 o
 -10   8  16        2.94        6.56      1.81 o
  -9   8  16       10.37        7.97      1.46 o
  -8   8  16      609.47      588.67      7.11 o
  -7   8  16        0.31        1.40      0.96 o
  -6   8  16       91.62       91.03      3.71 o
  -5   8  16       61.67       62.32      3.71 o
  -4   8  16       61.66       68.90      3.35 o
  -3   8  16      116.28      116.94      4.29 o
  -2   8  16        0.35        1.83      2.18 o
  -1   8  16       19.73       16.31      2.69 o
   0   8  16      185.37      220.88      5.36 o
   1   8  16       21.13       24.36      3.03 o
   2   8  16       14.87       16.13      2.72 o
   3   8  16        3.52        6.52      3.06 o
  -9   9  16      117.58      124.27      5.54 o
  -8   9  16      186.91      185.38      4.25 o
  -7   9  16       14.72       12.54      2.38 o
  -6   9  16       14.86       20.09      2.63 o
  -5   9  16        6.43        5.92      2.26 o
  -4   9  16       28.94       30.51      3.32 o
  -3   9  16       13.22       12.29      2.65 o
  -2   9  16       91.36      131.77      4.62 o
  -1   9  16        9.95        9.90      3.04 o
   0   9  16      222.13      263.57      5.80 o
   1   9  16        0.22        0.36      2.03 o
  -6  10  16       54.39       42.87      3.38 o
  -5  10  16        8.14        5.73      2.76 o
  -4  10  16        5.51       12.60      3.16 o
  -3  10  16        0.45        1.16      2.52 o
  -2  10  16      181.06      179.03      5.13 o
 -14   1  17       13.98       12.78      1.65 o
 -13   1  17       15.67       12.79      2.22 o
 -12   1  17        0.01        0.41      1.51 o
 -11   1  17       80.31       90.88      2.70 o
 -10   1  17        0.11       -0.74      1.33 o
  -9   1  17        1.30        2.41      1.40 o
  -8   1  17      467.37      470.53      5.65 o
  -7   1  17      101.40       93.99      2.91 o
  -6   1  17       80.80       79.63      2.26 o
  -5   1  17       49.05       48.48      1.82 o
  -4   1  17      560.76      563.54      8.34 o
  -3   1  17       71.97       82.43      1.81 o
  -2   1  17        1.63        1.06      1.00 o
  -1   1  17       69.42       63.19      1.62 o
   0   1  17       81.93       86.92      1.85 o
   1   1  17       13.30        9.29      1.27 o
   2   1  17       14.06       16.22      1.34 o
   3   1  17        0.44       -0.07      0.92 o
   4   1  17       96.70       89.35      2.67 o
   5   1  17        5.12        4.60      1.59 o
   6   1  17       13.53       10.39      3.82 o
 -14   2  17        0.03       -1.25      1.25 o
 -13   2  17        0.94        1.03      1.41 o
 -12   2  17        3.04        0.50      1.51 o
 -11   2  17       36.99       33.83      2.43 o
 -10   2  17       15.32       23.20      1.92 o
  -9   2  17        1.93        0.00      1.55 o
  -8   2  17       37.99       32.49      1.97 o
  -7   2  17      105.08      121.17      2.68 o
  -6   2  17      121.53      132.34      2.83 o
  -5   2  17      113.99      111.98      2.69 o
  -4   2  17        3.93        6.35      1.29 o
  -3   2  17        0.21        2.19      0.98 o
  -2   2  17       71.91       71.64      1.87 o
  -1   2  17        0.13        1.82      0.97 o
   0   2  17        4.24        0.88      0.63 o
   1   2  17       14.55       12.93      1.32 o
   2   2  17        0.91       -0.56      1.34 o
   3   2  17       63.97       61.10      2.47 o
   4   2  17      146.70      167.32      3.94 o
   5   2  17       10.53       19.50      1.71 o
   6   2  17      129.24      145.91      4.11 o
 -14   3  17        0.05        0.17      1.32 o
 -13   3  17       75.69       85.87      3.68 o
 -12   3  17       68.30       65.79      2.68 o
 -11   3  17       54.34       48.96      3.09 o
 -10   3  17       25.28       23.09      2.11 o
  -9   3  17       49.02       48.02      2.61 o
  -8   3  17      136.42      139.81      3.13 o
  -7   3  17      439.87      428.87      5.14 o
  -6   3  17       50.49       47.89      2.11 o
  -5   3  17      662.17      630.87     12.67 o
  -4   3  17      208.79      198.33      4.78 o
  -3   3  17      233.01      235.31      4.15 o
  -2   3  17      100.62      100.27      2.60 o
  -1   3  17      212.91      197.98      2.77 o
   0   3  17       22.62       20.29      2.25 o
   1   3  17        0.86        2.23      1.67 o
   2   3  17      197.76      184.81      3.96 o
   3   3  17       10.30       18.35      2.02 o
   4   3  17      178.33      195.38      3.82 o
   5   3  17       35.60       35.70      2.26 o
 -13   4  17       29.42       25.96      2.05 o
 -12   4  17       22.32       16.02      2.11 o
 -11   4  17       67.48       73.02      2.69 o
 -10   4  17      140.11      134.26      3.22 o
  -9   4  17       98.17       92.46      2.71 o
  -8   4  17       39.50       36.89      2.29 o
  -7   4  17        2.61        2.05      1.40 o
  -6   4  17       28.46       28.81      1.75 o
  -5   4  17        3.51        4.92      1.52 o
  -4   4  17      361.28      352.88      5.54 o
  -3   4  17       23.21       19.10      2.53 o
  -2   4  17       16.52       21.39      2.68 o
  -1   4  17       48.80       42.75      2.86 o
   0   4  17       59.65       69.02      3.18 o
   1   4  17      296.15      305.00      5.93 o
   2   4  17        0.27        1.44      1.76 o
   3   4  17      137.49      135.41      4.22 o
   4   4  17        3.77        4.47      1.68 o
   5   4  17        5.98        4.34      1.90 o
 -13   5  17        0.01        0.85      1.87 o
 -12   5  17        6.20        2.40      1.41 o
 -11   5  17       28.01       29.60      2.15 o
 -10   5  17       52.44       61.46      2.77 o
  -9   5  17       37.98       35.05      1.88 o
  -8   5  17       24.73       22.56      1.77 o
  -7   5  17        3.50        1.01      1.01 o
  -6   5  17       16.63       20.50      1.52 o
  -5   5  17       34.45       27.69      2.13 o
  -4   5  17       45.11       41.30      2.70 o
  -3   5  17      129.18      126.67      3.90 o
  -2   5  17      140.86      142.52      4.18 o
  -1   5  17       13.13       19.43      2.49 o
   0   5  17      245.08      249.01      6.42 o
   1   5  17      200.15      177.66      5.04 o
   2   5  17       14.41       17.97      2.69 o
   3   5  17       53.82       56.11      3.08 o
   4   5  17       12.19       16.04      2.23 o
 -12   6  17        2.57        2.32      1.58 o
 -11   6  17      105.66      100.24      3.01 o
 -10   6  17       27.84       29.15      2.03 o
  -9   6  17        4.64        3.19      1.46 o
  -8   6  17       17.29       14.65      1.89 o
  -7   6  17        0.93        1.37      1.01 o
  -6   6  17      435.37      428.21      5.94 o
  -5   6  17        1.59        2.90      1.18 o
  -4   6  17      157.93      158.75      5.64 o
  -3   6  17        1.48        2.65      2.05 o
  -2   6  17       21.28       24.55      2.68 o
  -1   6  17       36.50       43.45      3.57 o
   0   6  17        4.07        5.03      2.13 o
   1   6  17      206.48      179.69      4.76 o
   2   6  17        9.10       13.43      2.59 o
   3   6  17      319.68      333.74      7.13 o
 -11   7  17       16.40       18.70      2.45 o
 -10   7  17       34.82       46.67      2.20 o
  -9   7  17       53.74       63.81      2.16 o
  -8   7  17       67.14       68.03      2.37 o
  -7   7  17       74.47       72.79      3.90 o
  -6   7  17      104.26       93.76      3.61 o
  -5   7  17      352.29      357.20      6.51 o
  -4   7  17        0.01        2.64      2.41 o
  -3   7  17       19.79       26.22      2.99 o
  -2   7  17      131.51      135.89      4.92 o
  -1   7  17        6.23        7.83      2.33 o
   0   7  17        1.46        1.41      2.10 o
   1   7  17       32.94       44.71      4.19 o
   2   7  17       67.05       62.52      4.65 o
  -9   8  17       35.08       40.94      1.94 o
  -8   8  17        1.94        2.14      1.21 o
  -7   8  17       83.34       84.55      4.54 o
  -6   8  17        0.99        2.78      2.08 o
  -5   8  17        0.07        2.97      2.38 o
  -4   8  17       61.89       64.16      3.68 o
  -3   8  17       12.70       15.13      3.21 o
  -2   8  17      365.95      379.51      7.64 o
  -1   8  17       15.51       14.61      2.97 o
   0   8  17        1.92        4.02      2.34 o
   1   8  17       12.68       16.20      2.75 o
  -7   9  17       59.37       68.15      3.46 o
  -6   9  17       16.37       16.28      2.93 o
  -5   9  17        0.03        0.92      2.30 o
  -4   9  17       12.84       11.04      3.12 o
  -3   9  17        3.67        3.83      2.54 o
  -2   9  17      105.30      109.31      5.17 o
  -1   9  17      107.49      114.87      4.71 o
 -14   0  18       78.75       74.70      3.78 o
 -13   0  18        3.83        0.10      1.62 o
 -12   0  18      243.78      267.23      9.51 o
 -11   0  18        8.45        5.56      2.10 o
 -10   0  18      226.05      228.89      6.10 o
  -9   0  18      492.02      479.43      9.57 o
  -8   0  18      621.76      639.78     12.08 o
  -7   0  18       47.98       54.92      3.82 o
  -6   0  18      417.35      414.19     12.44 o
  -5   0  18      134.15      144.94      4.06 o
  -4   0  18       35.04       40.99      2.62 o
  -3   0  18      635.71      594.02      9.66 o
  -2   0  18      357.31      350.90      9.33 o
  -1   0  18      240.02      235.46      5.20 o
   0   0  18       82.75      108.34      2.82 o
   1   0  18      594.58      602.77      8.56 o
   2   0  18       87.61       84.49      4.54 o
   3   0  18       14.18       11.19      5.22 o
   4   0  18        2.46       -0.88      3.30 o
   5   0  18      236.10      266.05      9.63 o
 -14   1  18        3.21       -1.66      1.66 o
 -13   1  18        0.16        0.30      1.17 o
 -12   1  18        4.53        1.06      1.53 o
 -11   1  18        1.73       -0.75      1.38 o
 -10   1  18      184.87      172.53      3.44 o
  -9   1  18      219.18      222.90      3.90 o
  -8   1  18      648.11      641.56      7.35 o
  -7   1  18        7.08       10.45      1.76 o
  -6   1  18        0.10        0.86      1.09 o
  -5   1  18       65.17       53.14      2.22 o
  -4   1  18        2.26        7.70      1.20 o
  -3   1  18      119.67      103.48      2.49 o
  -2   1  18       29.22       37.94      1.80 o
  -1   1  18       34.84       35.82      2.02 o
   0   1  18       63.35       64.44      1.97 o
   1   1  18        0.39        1.51      1.17 o
   2   1  18       49.93       52.77      2.83 o
   3   1  18        9.09        5.90      1.75 o
   4   1  18       46.82       54.52      3.42 o
   5   1  18       62.54       62.66      5.59 o
 -13   2  18        1.60       -0.08      1.17 o
 -12   2  18        1.38       -0.81      1.43 o
 -11   2  18        3.91        4.78      1.69 o
 -10   2  18      301.85      291.84      4.29 o
  -9   2  18       42.44       42.75      2.47 o
  -8   2  18      556.30      554.80      9.33 o
  -7   2  18      238.43      240.69      4.05 o
  -6   2  18       76.26       77.32      2.60 o
  -5   2  18       26.91       28.68      1.75 o
  -4   2  18       16.47       18.94      1.69 o
  -3   2  18       39.54       34.11      1.57 o
  -2   2  18        0.08       -0.02      1.01 o
  -1   2  18      576.39      552.58      5.51 o
   0   2  18       90.08      104.88      2.92 o
   1   2  18        0.65       -0.09      1.33 o
   2   2  18        0.58        1.26      1.23 o
   3   2  18        0.04        1.83      1.41 o
   4   2  18        2.43        4.37      1.60 o
 -13   3  18       10.42       10.66      1.93 o
 -12   3  18        0.50        0.08      1.35 o
 -11   3  18       48.03       35.30      2.54 o
 -10   3  18       99.50      107.09      2.68 o
  -9   3  18       47.58       40.16      2.23 o
  -8   3  18       49.32       58.54      2.13 o
  -7   3  18       30.57       31.08      2.16 o
  -6   3  18      383.17      396.69      6.85 o
  -5   3  18        2.69        4.02      1.07 o
  -4   3  18       30.15       24.75      1.40 o
  -3   3  18        9.16        9.27      1.25 o
  -2   3  18        0.24        0.21      0.68 o
  -1   3  18        9.21        6.98      1.79 o
   0   3  18        8.44        5.49      1.71 o
   1   3  18        0.17        0.13      1.17 o
   2   3  18       41.91       62.96      2.95 o
   3   3  18        3.55        4.93      1.85 o
   4   3  18        3.77        2.54      1.69 o
 -13   4  18        0.00        0.30      1.16 o
 -12   4  18      118.42      113.62      3.14 o
 -11   4  18        7.98        9.46      2.09 o
 -10   4  18      179.91      189.70      3.46 o
  -9   4  18      182.92      168.43      3.11 o
  -8   4  18      224.62      239.64      3.77 o
  -7   4  18       21.91       22.76      2.60 o
  -6   4  18       18.69       19.72      1.88 o
  -5   4  18       61.31       64.03      1.89 o
  -4   4  18        0.56        0.26      0.82 o
  -3   4  18      178.66      168.35      4.51 o
  -2   4  18       33.59       26.77      2.34 o
  -1   4  18       21.28       27.84      2.41 o
   0   4  18      314.85      321.32      5.66 o
   1   4  18      552.26      559.82      7.63 o
   2   4  18        0.55       -0.01      1.54 o
   3   4  18        0.82        3.39      2.24 o
   4   4  18        0.61        1.74      2.11 o
 -12   5  18       24.96       16.23      1.77 o
 -11   5  18       12.33       11.63      2.19 o
 -10   5  18       54.80       53.66      2.37 o
  -9   5  18        1.73        4.34      1.29 o
  -8   5  18      585.27      596.97      6.48 o
  -7   5  18        0.06       -0.67      1.27 o
  -6   5  18      219.58      216.48      3.25 o
  -5   5  18      134.03      111.20      2.40 o
  -4   5  18       38.56       43.18      3.75 o
  -3   5  18       93.36       89.76      3.86 o
  -2   5  18       33.28       30.60      2.55 o
  -1   5  18       21.16       23.67      2.77 o
   0   5  18       25.50       12.18      2.31 o
   1   5  18       12.19       15.22      2.71 o
   2   5  18     1882.41     1892.85     22.56 o
   3   5  18        3.77        6.15      2.49 o
 -11   6  18       19.31       13.29      2.05 o
 -10   6  18       35.20       33.05      2.02 o
  -9   6  18       48.67       37.86      2.08 o
  -8   6  18       64.19       56.40      2.23 o
  -7   6  18      252.73      254.39      3.91 o
  -6   6  18      121.40      128.75      4.22 o
  -5   6  18      123.76      141.19      4.33 o
  -4   6  18      193.45      199.98      5.29 o
  -3   6  18        4.73        6.51      2.53 o
  -2   6  18        0.54       -0.51      1.75 o
  -1   6  18       48.16       54.86      3.44 o
   0   6  18      130.06      138.66      4.43 o
   1   6  18      195.19      210.73      4.94 o
   2   6  18       19.33       19.31      2.57 o
 -10   7  18       24.34       16.46      2.29 o
  -9   7  18       27.75       31.69      2.88 o
  -8   7  18        0.03        0.01      1.17 o
  -7   7  18       11.43       10.39      2.25 o
  -6   7  18       28.05       18.73      3.19 o
  -5   7  18       33.54       36.18      3.18 o
  -4   7  18       55.70       62.58      3.92 o
  -3   7  18       87.05      103.94      4.86 o
  -2   7  18        1.99        1.79      2.45 o
  -1   7  18       15.87       15.08      2.77 o
   0   7  18       55.85       62.45      4.09 o
   1   7  18        0.06       -1.12      2.05 o
  -8   8  18       76.23       61.64      3.31 o
  -7   8  18       92.37       90.96      3.95 o
  -6   8  18       74.83       75.05      3.57 o
  -5   8  18      112.26      119.03      5.08 o
  -4   8  18       17.46       23.73      3.10 o
  -3   8  18      111.85      149.46      4.73 o
  -2   8  18        0.02        0.67      2.13 o
  -1   8  18        0.74        1.70      2.35 o
 -13   1  19        1.14        1.16      1.68 o
 -12   1  19       12.99       17.47      2.12 o
 -11   1  19       58.43       66.43      2.68 o
 -10   1  19       25.56       28.11      2.09 o
  -9   1  19       95.53       92.88      2.96 o
  -8   1  19       33.27       37.81      2.10 o
  -7   1  19      290.76      287.27      4.17 o
  -6   1  19      111.00      105.40      2.58 o
  -5   1  19       25.25       25.65      1.81 o
  -4   1  19       11.54       11.04      1.31 o
  -3   1  19       48.27       49.86      2.15 o
  -2   1  19        2.61        1.88      1.21 o
  -1   1  19        1.67        0.90      0.95 o
   0   1  19       26.41       25.30      2.50 o
   1   1  19       62.27       67.73      2.54 o
   2   1  19        3.86        7.26      2.23 o
   3   1  19        7.16        6.46      3.27 o
 -13   2  19       52.07       59.26      3.18 o
 -12   2  19        9.05       12.26      2.01 o
 -11   2  19        0.16        1.97      1.69 o
 -10   2  19        7.71        9.88      1.74 o
  -9   2  19        8.57        5.32      1.87 o
  -8   2  19       40.46       39.65      2.86 o
  -7   2  19       11.32       15.44      1.98 o
  -6   2  19       59.70       57.91      2.10 o
  -5   2  19       79.88       82.79      2.46 o
  -4   2  19        0.02        0.04      0.90 o
  -3   2  19       67.48       73.07      3.95 o
  -2   2  19       15.96       23.84      1.85 o
  -1   2  19       80.04       98.19      4.00 o
   0   2  19        0.13        0.27      1.25 o
   1   2  19        3.54        7.21      1.74 o
   2   2  19       10.74       11.63      1.93 o
   3   2  19       10.20        6.94      1.55 o
 -12   3  19      211.58      210.63      4.17 o
 -11   3  19        5.76        6.66      2.09 o
 -10   3  19        6.97        7.67      2.00 o
  -9   3  19       43.49       40.31      2.54 o
  -8   3  19        5.60        4.05      1.55 o
  -7   3  19        1.54        0.73      1.12 o
  -6   3  19      132.98      129.20      2.67 o
  -5   3  19       26.34       25.37      2.03 o
  -4   3  19       85.14       83.64      2.74 o
  -3   3  19        0.35        0.62      0.79 o
  -2   3  19       48.41       49.88      2.76 o
  -1   3  19       30.72       31.40      3.44 o
   0   3  19       63.78       65.86      3.30 o
   1   3  19        0.53       -0.51      1.52 o
   2   3  19      121.78      119.27      3.54 o
   3   3  19      143.62      183.50      4.01 o
 -12   4  19        0.82        1.49      1.51 o
 -11   4  19      346.29      318.44      6.92 o
 -10   4  19        6.89        8.57      1.79 o
  -9   4  19        0.42        1.54      1.49 o
  -8   4  19        5.93        4.55      1.41 o
  -7   4  19       31.55       38.70      1.99 o
  -6   4  19       81.15       78.44      2.80 o
  -5   4  19        1.60        2.05      1.19 o
  -4   4  19       66.66       71.02      3.41 o
  -3   4  19        8.41        6.95      2.01 o
  -2   4  19        0.47        0.86      1.73 o
  -1   4  19        6.67        8.70      2.03 o
   0   4  19        5.14        6.63      2.02 o
   1   4  19       86.51       75.62      3.90 o
   2   4  19       14.69       16.77      2.63 o
 -11   5  19       37.52       35.61      2.31 o
 -10   5  19        9.21        8.75      2.03 o
  -9   5  19       20.39       12.72      1.75 o
  -8   5  19        1.66        0.34      1.04 o
  -7   5  19        9.40        7.73      1.71 o
  -6   5  19        9.81        8.23      2.56 o
  -5   5  19        2.83        3.54      2.13 o
  -4   5  19        5.45        8.93      2.37 o
  -3   5  19       24.02       24.54      2.69 o
  -2   5  19       68.45       77.21      3.98 o
  -1   5  19       62.13       66.07      3.30 o
   0   5  19       13.99       12.94      2.37 o
   1   5  19       31.07       38.20      3.65 o
 -10   6  19       77.62       86.91      2.63 o
  -9   6  19        5.39        4.68      1.55 o
  -8   6  19       61.91       55.64      2.14 o
  -7   6  19       90.20       96.11      3.93 o
  -6   6  19       72.96       74.60      3.76 o
  -5   6  19       92.33      110.37      5.96 o
  -4   6  19       79.16       75.53      4.37 o
  -3   6  19       40.60       46.67      3.44 o
  -2   6  19      198.64      223.40      5.55 o
  -1   6  19       27.62       30.60      3.94 o
   0   6  19        4.31        5.29      2.39 o
  -8   7  19       52.60       42.76      3.36 o
  -7   7  19       82.56       76.40      3.86 o
  -6   7  19       94.17      100.50      4.63 o
  -5   7  19       83.28       78.68      3.76 o
  -4   7  19        2.25        3.45      2.36 o
  -3   7  19       37.68       43.51      4.53 o
  -2   7  19       32.53       46.68      3.27 o
 -12   0  20        0.27       -2.14      2.16 o
 -11   0  20      278.07      303.27      7.49 o
 -10   0  20      125.13      124.81      5.27 o
  -9   0  20      214.44      199.81      7.80 o
  -8   0  20      442.35      463.04      8.54 o
  -7   0  20      254.38      299.53      7.76 o
  -6   0  20       31.76       45.70      3.65 o
  -5   0  20      237.02      271.04      6.78 o
  -4   0  20        1.30        0.87      2.17 o
  -3   0  20       44.87       42.28      2.23 o
  -2   0  20        0.26       -0.23      2.51 o
  -1   0  20      607.03      549.65      7.86 o
   0   0  20      477.88      504.63     17.76 o
   1   0  20       10.28       12.53      8.50 o
   2   0  20        9.15        3.69      5.08 o
 -12   1  20       19.94       17.48      2.06 o
 -11   1  20       28.49       23.93      2.14 o
 -10   1  20       15.18       13.97      1.86 o
  -9   1  20       48.24       57.61      2.44 o
  -8   1  20      393.13      420.06     10.10 o
  -7   1  20       40.15       31.00      2.01 o
  -6   1  20       59.67       76.23      2.58 o
  -5   1  20      132.81      123.60      2.59 o
  -4   1  20       36.05       32.86      1.74 o
  -3   1  20        3.06        0.97      1.20 o
  -2   1  20        0.20        0.54      1.05 o
  -1   1  20       12.90       11.57      1.90 o
   0   1  20        0.93        1.06      1.30 o
   1   1  20       13.01        8.92      1.86 o
   2   1  20       14.98       11.32      3.40 o
 -11   2  20       29.67       29.61      2.91 o
 -10   2  20        3.47        2.28      1.50 o
  -9   2  20       98.53       98.95      3.16 o
  -8   2  20       14.61       13.57      1.66 o
  -7   2  20       52.96       47.02      2.65 o
  -6   2  20       27.59       23.10      1.65 o
  -5   2  20        1.78        0.88      1.28 o
  -4   2  20       11.16       11.10      1.57 o
  -3   2  20        3.92        2.13      1.02 o
  -2   2  20       22.89       17.66      2.18 o
  -1   2  20       73.54       84.31      3.35 o
   0   2  20        7.22        5.23      1.60 o
   1   2  20       13.20       18.69      1.81 o
 -11   3  20      309.30      336.53      6.39 o
 -10   3  20        1.05        0.21      1.61 o
  -9   3  20        7.68        6.76      1.73 o
  -8   3  20      142.56      150.08      3.37 o
  -7   3  20        0.15        0.26      1.13 o
  -6   3  20       66.44       68.48      2.06 o
  -5   3  20        4.02        4.34      1.21 o
  -4   3  20        2.79        3.50      2.04 o
  -3   3  20        8.08        7.34      2.79 o
  -2   3  20       39.13       43.57      3.79 o
  -1   3  20        0.02       -0.31      1.99 o
   0   3  20       16.24       20.82      3.11 o
   1   3  20       34.03       31.37      3.03 o
 -10   4  20        1.81        3.70      1.70 o
  -9   4  20       75.79       70.87      2.56 o
  -8   4  20        0.36        1.43      1.39 o
  -7   4  20      103.52      113.41      2.72 o
  -6   4  20       66.13       50.69      2.91 o
  -5   4  20       83.40      106.50      4.46 o
  -4   4  20      143.30      151.49      4.93 o
  -3   4  20        0.95        2.88      2.26 o
  -2   4  20       16.65       21.43      2.94 o
  -1   4  20       70.01       76.43      4.48 o
   0   4  20        1.86        4.72      2.57 o
  -9   5  20       92.52       91.61      2.67 o
  -8   5  20        1.60        0.65      1.46 o
  -7   5  20       51.13       53.09      3.83 o
  -6   5  20      319.76      341.42      7.53 o
  -5   5  20      126.60      130.66      5.22 o
  -4   5  20       36.37       43.84      3.48 o
  -3   5  20        6.31        8.15      2.97 o
  -2   5  20       10.29       10.20      2.68 o
  -1   5  20        8.05        6.00      2.31 o
  -7   6  20       74.67       72.87      3.70 o
  -6   6  20       28.03       42.66      3.22 o
  -5   6  20       79.16       94.45      4.21 o
  -4   6  20       16.75        9.37      2.93 o
  -3   6  20       52.90       64.01      3.52 o
 -10   1  21       13.23       12.98      2.21 o
  -9   1  21       22.98       15.88      2.56 o
  -8   1  21       28.05       19.94      1.89 o
  -7   1  21       80.18       81.63      2.83 o
  -6   1  21        0.00        0.62      1.02 o
  -5   1  21        2.91        0.51      1.29 o
  -4   1  21        0.01       -0.87      0.89 o
  -3   1  21        2.92        5.04      1.75 o
  -2   1  21      121.84      139.76      4.36 o
  -1   1  21       76.84       87.99      3.05 o
   0   1  21       66.81       66.07      5.67 o
 -10   2  21        1.51        1.78      1.70 o
  -9   2  21        0.00       -0.14      1.58 o
  -8   2  21       43.99       32.25      2.39 o
  -7   2  21       31.31       22.48      1.90 o
  -6   2  21       35.55       29.53      1.91 o
  -5   2  21        9.21        7.03      1.33 o
  -4   2  21        5.39        6.89      2.57 o
  -3   2  21       60.21       65.17      3.98 o
  -2   2  21       51.80       64.39      4.00 o
  -1   2  21       71.05       68.61      3.06 o
  -9   3  21       14.75       14.64      2.14 o
  -8   3  21        3.40        5.56      1.52 o
  -7   3  21      131.44      132.88      3.33 o
  -6   3  21        0.11       -0.67      1.58 o
  -5   3  21        6.28        8.31      2.23 o
  -4   3  21       35.17       41.32      2.80 o
  -3   3  21       19.18       17.92      2.62 o
  -2   3  21       70.09       80.88      3.68 o
  -1   3  21        0.03        0.80      2.31 o
  -8   4  21        8.86       11.34      1.65 o
  -7   4  21       36.57       42.04      3.06 o
  -6   4  21        7.88       11.42      2.39 o
  -5   4  21        4.56        6.05      2.45 o
  -4   4  21       17.93       13.36      2.36 o
  -3   4  21       23.33       17.46      2.72 o
  -2   4  21       43.75       46.70      3.67 o
  -5   5  21       51.63       63.11      6.79 o
  -8   0  22      816.19      775.49     13.62 o
  -7   0  22        0.33        2.21      1.92 o
  -6   0  22       38.91       48.51      3.29 o
  -5   0  22       23.20       27.24      2.75 o
  -4   0  22       33.60       26.96      2.32 o
  -3   0  22      187.04      168.96      6.30 o
  -8   1  22      140.91      120.00      3.40 o
  -7   1  22       34.27       37.13      2.07 o
  -6   1  22       22.67       16.26      2.24 o
  -5   1  22        1.38        0.78      1.19 o
  -4   1  22       14.31        6.04      1.72 o
  -3   1  22      120.85      121.48      5.32 o
  -7   2  22        0.08        0.32      1.20 o
  -6   2  22       28.05       34.97      2.89 o
  -5   2  22        2.92        3.68      1.99 o
  -4   2  22       13.21       12.08      2.44 o
 
